# Supplementary material for: Rapid Open-Source SNP-Based Clustering Offers an Alternative to Core Genome MLST for Outbreak Tracing in a Hospital Setting
Source: Front Microbiol. 2021 Apr 1;12:636608. doi: 10.3389/fmicb.2021.636608 (PMC8047125; doi:10.3389/fmicb.2021.636608)
Supplement: Supplementary file 1 [file Data_Sheet_1.ZIP]

Archive with 7 entries (6 files):
- Supplementary_Data_2-Staphylococcus_aureus_sequence_type_97_M3361_1_all_1589211009.nexus
- __MACOSX/
- __MACOSX/._Supplementary_Data_2-Staphylococcus_aureus_sequence_type_97_M3361_1_all_1589211009.nexus
- Supplementary_Data_1-Staphylococcus_aureus_subsp_aureus_11819_97_NC_017351_1_all_dist_1585070634.nexus
- __MACOSX/._Supplementary_Data_1-Staphylococcus_aureus_subsp_aureus_11819_97_NC_017351_1_all_dist_1585070634.nexus
- Supplementary_Data_3-Enterococcus_faecium_Aus0085_NC_021994_1_all_dist_1585056944.nexus
- __MACOSX/._Supplementary_Data_3-Enterococcus_faecium_Aus0085_NC_021994_1_all_dist_1585056944.nexus
