# Supplementary material for: Rapid Open-Source SNP-Based Clustering Offers an Alternative to Core Genome MLST for Outbreak Tracing in a Hospital Setting
Source: Front Microbiol. 2021 Apr 1;12:636608. doi: 10.3389/fmicb.2021.636608 (PMC8047125; doi:10.3389/fmicb.2021.636608)
Supplement: Supplementary file 1 [file Data_Sheet_1.ZIP › Supplementary_Data_2-Staphylococcus_aureus_sequence_type_97_M3361_1_all_1589211009.nexus]

#NEXUS
begin taxa;
	dimensions ntax=78;
	taxlabels
	'template'[&!color=#000000,labelshape=template]
	'C00001868'[&!color=#a50026,labelshape=M3373 ⬤]
	'*C00001866'[&!color=#a50026,labelshape=*M3361 ⬤]
	'C00006762'[&!color=#a50026,labelshape=M4889 ⬤]
	'*C00007219'[&!color=#a50026,labelshape=*M5094 ⬤]
	'*C00007221'[&!color=#a50026,labelshape=*M5096 ⬤]
	'*C00007586'[&!color=#a50026,labelshape=*M5251 ⬤]
	'*C00008024'[&!color=#a50026,labelshape=*M5432 ⬤]
	'*C00007839'[&!color=#a50026,labelshape=*M5364 ⬤]
	'*C00008099'[&!color=#a50026,labelshape=*M5445 ⬤]
	'*C00009043'[&!color=#a50026,labelshape=*M5592 ⬤]
	'*C00009319'[&!color=#a50026,labelshape=*M5710 ⬤]
	'*C00009272'[&!color=#a50026,labelshape=*M5688 ⬤]
	'*C00009297'[&!color=#a50026,labelshape=*M5703 ⬤]
	'*C00009258'[&!color=#a50026,labelshape=*M5686 ⬤]
	'*C00009271'[&!color=#a50026,labelshape=*M5687 ⬤]
	'*C00009298'[&!color=#a50026,labelshape=*M5704 ⬤]
	'*C00010034'[&!color=#a50026,labelshape=*M5947 ⬤]
	'*C00010139'[&!color=#a50026,labelshape=*M6014 ⬤]
	'C00005791'[&!color=#a50026,labelshape=M4534 ⬤]
	'C00002301'[&!color=#a50026,labelshape=M3506 ⬤]
	'*C00002270'[&!color=#a50026,labelshape=*M3468 ⬤]
	'*C00006514'[&!color=#a50026,labelshape=*M4790 ⬤]
	'C00007777'[&!color=#a50026,labelshape=M5136 ⬤]
	'C00006333'[&!color=#a50026,labelshape=M4744 ⬤]
	'*C00007334'[&!color=#a50026,labelshape=*M5118]
	'*C00007311'[&!color=#a50026,labelshape=*M5119 ⬤]
	'*C00008706'[&!color=#a50026,labelshape=*M5457 ⬤]
	'*C00009389'[&!color=#a50026,labelshape=*M5744 ⬤]
	'*C00010173'[&!color=#a50026,labelshape=*M6037 ⬤]
	'C00002036'[&!color=#a50026,labelshape=M3416]
	'C00006843'[&!color=#a50026,labelshape=M4916]
	'C00002961'[&!color=#000000,labelshape=M3650]
	'C00007762'[&!color=#000000,labelshape=M5327]
	'*C00010879'[&!color=#000000,labelshape=*M6284]
	'C00001153'[&!color=#000000,labelshape=M2888]
	'C00001309'[&!color=#000000,labelshape=M3148]
	'C00003493'[&!color=#000000,labelshape=H1731]
	'*C00004441'[&!color=#000000,labelshape=*M4142]
	'C00005829'[&!color=#000000,labelshape=M4559]
	'*C00005905'[&!color=#000000,labelshape=*M4593]
	'*C00005906'[&!color=#000000,labelshape=*M4594]
	'C00005510'[&!color=#000000,labelshape=H2009]
	'C00010785'[&!color=#000000,labelshape=M6248]
	'*C00010876'[&!color=#000000,labelshape=*M6281]
	'C00006523'[&!color=#000000,labelshape=M4799]
	'*C00007301'[&!color=#000000,labelshape=*M5109]
	'C00006753'[&!color=#000000,labelshape=M4886]
	'C00003861'[&!color=#000000,labelshape=M3955]
	'C00005648'[&!color=#000000,labelshape=H2051]
	'*C00005737'[&!color=#000000,labelshape=*H2062]
	'*C00005867'[&!color=#000000,labelshape=*H2102]
	'*C00005727'[&!color=#000000,labelshape=*H2052]
	'*C00005894'[&!color=#000000,labelshape=*H2121]
	'C00007965'[&!color=#000000,labelshape=M5410]
	'C00005764'[&!color=#000000,labelshape=H2091]
	'C00002490'[&!color=#000000,labelshape=M3543]
	'C00003341'[&!color=#000000,labelshape=H1702]
	'*C00005620'[&!color=#000000,labelshape=*H2040]
	'*C00005760'[&!color=#000000,labelshape=*H2085]
	'C00005157'[&!color=#000000,labelshape=H1981]
	'*C00005128'[&!color=#000000,labelshape=*H1981]
	'C00006905'[&!color=#000000,labelshape=M4948]
	'*C00006959'[&!color=#000000,labelshape=*M4976]
	'C00006963'[&!color=#000000,labelshape=M4980]
	'C00006631'[&!color=#000000,labelshape=RH326]
	'C00004736'[&!color=#000000,labelshape=H1945]
	'C00001835'[&!color=#000000,labelshape=H1512]
	'C00003545'[&!color=#000000,labelshape=H1746]
	'*C00003872'[&!color=#000000,labelshape=*H1824]
	'C00003648'[&!color=#000000,labelshape=H1769]
	'C00011030'[&!color=#000000,labelshape=M6370]
	'C00008891'[&!color=#000000,labelshape=M5516]
	'C00002480'[&!color=#000000,labelshape=H1569]
	'C00003948'[&!color=#000000,labelshape=H1836]
	'*C00004143'[&!color=#000000,labelshape=*H1852]
	'*C00004115'[&!color=#000000,labelshape=*H1850]
	'*C00004116'[&!color=#000000,labelshape=*H1851]
;
end;
begin trees;
	tree tree_1 = [&R] (((((template:23.5,((((((C00001868:0,*C00001866:0)1:8,(C00006762:0,*C00007219:0,*C00007221:0,*C00007586:0,*C00008024:0,*C00007839:0,*C00008099:0,*C00009043:0,*C00009319:0,*C00009272:0,*C00009297:0,*C00009258:0,*C00009271:0,*C00009298:0,*C00010034:0,*C00010139:0)1:8)1:1.5,C00005791:9.5)1:5.33333,(((C00002301:0,*C00002270:0,*C00006514:0)1:8,C00007777:8)1:3.5,(C00006333:0,*C000073…
	tree tree_2 = [&R] ('template':3.09095e-05,((((((((((((('C00001153':9.3483e-06,'C00001309':7.4358e-06)1:3.962e-07,(('C00006523':0,'*C00007301':0)1:1.43642e-05,('C00010785':0,'*C00010876':0)1:1.68963e-05)1:8.93e-08)1:9.27e-08,(('C00003493':0,'*C00004441':0)1:4.388e-06,('C00005829':0,'*C00005905':0,'*C00005906':0)1:6.3307e-06)1:1.6643e-06)1:1.541e-06,'C00005510':1.5595e-05)1:2.43685e-05,'C00005764'…
end;
