# Supplementary material for: Rapid Open-Source SNP-Based Clustering Offers an Alternative to Core Genome MLST for Outbreak Tracing in a Hospital Setting
Source: Front Microbiol. 2021 Apr 1;12:636608. doi: 10.3389/fmicb.2021.636608 (PMC8047125; doi:10.3389/fmicb.2021.636608)
Supplement: Supplementary file 1 [file Data_Sheet_1.ZIP › Supplementary_Data_1-Staphylococcus_aureus_subsp_aureus_11819_97_NC_017351_1_all_dist_1585070634.nexus]

#NEXUS
begin taxa;
	dimensions ntax=1849;
	taxlabels
	'template'
	'C00000256'[&!color=#000000,labelshape=M948]
	'C00000245'[&!color=#000000,labelshape=M210]
	'C00000255'[&!color=#000000,labelshape=M271]
	'C00003316'[&!color=#000000,labelshape=H1699]
	'C00001277'[&!color=#000000,labelshape=M3130]
	'*C00001375'[&!color=#000000,labelshape=*M3200]
	'C00003890'[&!color=#000000,labelshape=M3974]
	'*C00003807'[&!color=#000000,labelshape=*M3939]
	'C00002530'[&!color=#000000,labelshape=M3570]
	'*C00002650'[&!color=#000000,labelshape=*M3570]
	'*C00002840'[&!color=#000000,labelshape=*M3639]
	'*C00002841'[&!color=#000000,labelshape=*M3640]
	'*C00002839'[&!color=#000000,labelshape=*M3638]
	'C00000659'[&!color=#000000,labelshape=M3010]
	'*C00001513'[&!color=#000000,labelshape=*M3198]
	'*C00001723'[&!color=#000000,labelshape=*M3314]
	'*C00001792'[&!color=#000000,labelshape=*M3315]
	'C00009543'[&!color=#000000,labelshape=M5780]
	'*C00009559'[&!color=#000000,labelshape=*M5796]
	'C00007050'[&!color=#000000,labelshape=M4999]
	'C00010042'[&!color=#000000,labelshape=M5955]
	'C00006840'[&!color=#000000,labelshape=M4913]
	'*C00006847'[&!color=#000000,labelshape=*M4920]
	'*C00007295'[&!color=#000000,labelshape=*M5103]
	'C00002695'[&!color=#000000,labelshape=RH216]
	'*C00004002'[&!color=#000000,labelshape=*RH263]
	'C00003495'[&!color=#000000,labelshape=H1733]
	'C00003235'[&!color=#000000,labelshape=H1664]
	'C00000393'[&!color=#000000,labelshape=H1331]
	'*C00000455'[&!color=#000000,labelshape=*H1362]
	'C00000454'[&!color=#000000,labelshape=H1361]
	'*C00000703'[&!color=#000000,labelshape=*M3015]
	'C00000457'[&!color=#000000,labelshape=H1364]
	'C00000997'[&!color=#000000,labelshape=M3051]
	'*C00001130'[&!color=#000000,labelshape=*M3084]
	'*C00001228'[&!color=#000000,labelshape=*M3106]
	'*C00002319'[&!color=#000000,labelshape=*M3513]
	'*C00004436'[&!color=#000000,labelshape=*M4137]
	'*C00004776'[&!color=#000000,labelshape=*M4198]
	'*C00005070'[&!color=#000000,labelshape=*M4282]
	'C00002147'[&!color=#000000,labelshape=M3449]
	'C00002337'[&!color=#000000,labelshape=H1561]
	'C00007802'[&!color=#000000,labelshape=M5341]
	'C00009250'[&!color=#000000,labelshape=M5678]
	'C00001070'[&!color=#000000,labelshape=HL449]
	'C00004662'[&!color=#000000,labelshape=M4176]
	'C00007482'[&!color=#000000,labelshape=M5175]
	'C00007612'[&!color=#000000,labelshape=M5277]
	'*C00007765'[&!color=#000000,labelshape=*M5330]
	'*C00007811'[&!color=#000000,labelshape=*M5350]
	'*C00007674'[&!color=#000000,labelshape=*RH367]
	'C00010131'[&!color=#000000,labelshape=M6006]
	'*C00010146'[&!color=#000000,labelshape=*M6021]
	'*C00010143'[&!color=#000000,labelshape=*M6018]
	'C00010144'[&!color=#000000,labelshape=M6019]
	'C00007633'[&!color=#000000,labelshape=M5281]
	'C00001854'[&!color=#000000,labelshape=M3349]
	'C00002528'[&!color=#000000,labelshape=M3567]
	'*C00002648'[&!color=#000000,labelshape=*M3567]
	'C00010010'[&!color=#000000,labelshape=M5942]
	'C00001418'[&!color=#000000,labelshape=H1460]
	'*C00001494'[&!color=#000000,labelshape=*H1468]
	'C00003796'[&!color=#000000,labelshape=H1802]
	'*C00004583'[&!color=#000000,labelshape=*M4163]
	'C00001385'[&!color=#000000,labelshape=M3210]
	'*C00001458'[&!color=#000000,labelshape=*H1458]
	'*C00001540'[&!color=#000000,labelshape=*M3268]
	'C00007419'[&!color=#000000,labelshape=M5151]
	'C00000671'[&!color=#000000,labelshape=H1374]
	'C00000670'[&!color=#000000,labelshape=H1373]
	'C00000452'[&!color=#000000,labelshape=H1359]
	'C00001241'[&!color=#000000,labelshape=H1420]
	'C00011476'[&!color=#000000,labelshape=M6514]
	'C00000451'[&!color=#000000,labelshape=H1358]
	'C00005863'[&!color=#000000,labelshape=M4579]
	'C00010936'[&!color=#000000,labelshape=M6319]
	'C00001294'[&!color=#000000,labelshape=H1433]
	'C00004172'[&!color=#000000,labelshape=M4070]
	'C00010202'[&!color=#000000,labelshape=M6058]
	'C00001864'[&!color=#000000,labelshape=M3359]
	'C00006054'[&!color=#000000,labelshape=M4641]
	'C00007523'[&!color=#000000,labelshape=M5212]
	'C00010565'[&!color=#000000,labelshape=M6166]
	'C00005333'[&!color=#000000,labelshape=H2018]
	'C00009724'[&!color=#000000,labelshape=M5828]
	'C00008832'[&!color=#000000,labelshape=M5498]
	'*C00009131'[&!color=#000000,labelshape=*M5606]
	'*C00009062'[&!color=#000000,labelshape=*M5602]
	'*C00009060'[&!color=#000000,labelshape=*M5600]
	'C00002342'[&!color=#000000,labelshape=H1566]
	'C00006206'[&!color=#000000,labelshape=RH308]
	'C00007457'[&!color=#000000,labelshape=M5159]
	'C00008785'[&!color=#000000,labelshape=M5475]
	'*C00008906'[&!color=#000000,labelshape=*M5534]
	'*C00008885'[&!color=#000000,labelshape=*M5510]
	'*C00008888'[&!color=#000000,labelshape=*M5513]
	'*C00008889'[&!color=#000000,labelshape=*M5514]
	'C00002048'[&!color=#000000,labelshape=H1538]
	'*C00003153'[&!color=#000000,labelshape=*H1646]
	'C00001068'[&!color=#000000,labelshape=HL447]
	'C00010524'[&!color=#000000,labelshape=M6124]
	'C00001167'[&!color=#000000,labelshape=H1413]
	'C00003871'[&!color=#000000,labelshape=H1823]
	'C00003830'[&!color=#000000,labelshape=H1815]
	'C00003496'[&!color=#000000,labelshape=H1734]
	'C00009390'[&!color=#000000,labelshape=M5745]
	'C00009807'[&!color=#000000,labelshape=M5860]
	'*C00009922'[&!color=#000000,labelshape=*M5909]
	'C00004879'[&!color=#000000,labelshape=M4226]
	'C00004964'[&!color=#000000,labelshape=M4240]
	'C00005875'[&!color=#000000,labelshape=H2107]
	'*C00006416'[&!color=#000000,labelshape=*H2188]
	'C00007840'[&!color=#000000,labelshape=M5365]
	'*C00008822'[&!color=#000000,labelshape=*M5491]
	'C00003532'[&!color=#000000,labelshape=M3863]
	'*C00003743'[&!color=#000000,labelshape=*M3863]
	'C00006061'[&!color=#000000,labelshape=M4655]
	'C00007463'[&!color=#000000,labelshape=M5165]
	'C00000128'[&!color=#000000,labelshape=M2883]
	'*C00000126'[&!color=#000000,labelshape=*M2881]
	'*C00000134'[&!color=#000000,labelshape=*RH146]
	'C00002515'[&!color=#000000,labelshape=M2881]
	'*C00002635'[&!color=#000000,labelshape=*M2881]
	'C00000278'[&!color=#000000,labelshape=M2926]
	'C00000700'[&!color=#000000,labelshape=M3012]
	'C00002829'[&!color=#000000,labelshape=M3628]
	'*C00004319'[&!color=#000000,labelshape=*M4101]
	'*C00004323'[&!color=#000000,labelshape=*M4105]
	'*C00004324'[&!color=#000000,labelshape=*M4106]
	'*C00004420'[&!color=#000000,labelshape=*M4124]
	'*C00005242'[&!color=#000000,labelshape=*M4325]
	'*C00005567'[&!color=#000000,labelshape=*M4426]
	'*C00006612'[&!color=#000000,labelshape=*M4841]
	'*C00007128'[&!color=#000000,labelshape=*M5036]
	'*C00007778'[&!color=#000000,labelshape=*M5312]
	'*C00007966'[&!color=#000000,labelshape=*M5411]
	'*C00008100'[&!color=#000000,labelshape=*M5446]
	'*C00009045'[&!color=#000000,labelshape=*M5594]
	'*C00009020'[&!color=#000000,labelshape=*M5569]
	'C00010562'[&!color=#000000,labelshape=M6163]
	'*C00011099'[&!color=#000000,labelshape=*M6375]
	'C00002735'[&!color=#000000,labelshape=M3587]
	'*C00003318'[&!color=#000000,labelshape=*RH239]
	'*C00004774'[&!color=#000000,labelshape=*M4194]
	'*C00005865'[&!color=#000000,labelshape=*RH291]
	'C00003814'[&!color=#000000,labelshape=M3946]
	'C00002204'[&!color=#000000,labelshape=M3469]
	'C00000987'[&!color=#000000,labelshape=M3041]
	'*C00000988'[&!color=#000000,labelshape=*M3042]
	'*C00002146'[&!color=#000000,labelshape=*M3448]
	'*C00005770'[&!color=#000000,labelshape=*M4493]
	'*C00005847'[&!color=#000000,labelshape=*M4493]
	'*C00005882'[&!color=#000000,labelshape=*M4495]
	'C00006056'[&!color=#000000,labelshape=M4650]
	'*C00006554'[&!color=#000000,labelshape=*M4829]
	'*C00006654'[&!color=#000000,labelshape=*M4860]
	'C00007212'[&!color=#000000,labelshape=M5087]
	'C00004176'[&!color=#000000,labelshape=M4074]
	'C00006505'[&!color=#000000,labelshape=H2205]
	'C00005331'[&!color=#000000,labelshape=H2016]
	'C00006853'[&!color=#000000,labelshape=M4926]
	'*C00007188'[&!color=#000000,labelshape=*M5083]
	'*C00007514'[&!color=#000000,labelshape=*M5203]
	'*C00007516'[&!color=#000000,labelshape=*M5205]
	'*C00007554'[&!color=#000000,labelshape=*M5226]
	'*C00009018'[&!color=#000000,labelshape=*M5567]
	'C00006555'[&!color=#000000,labelshape=H2208]
	'C00006012'[&!color=#000000,labelshape=M4630]
	'C00006625'[&!color=#000000,labelshape=M4853]
	'C00007758'[&!color=#000000,labelshape=M5323]
	'C00007881'[&!color=#000000,labelshape=M5387]
	'*C00007986'[&!color=#000000,labelshape=*M5426]
	'*C00007987'[&!color=#000000,labelshape=*M5427]
	'*C00008789'[&!color=#000000,labelshape=*M5479]
	'C00006132'[&!color=#000000,labelshape=H2154]
	'C00003887'[&!color=#000000,labelshape=M3969]
	'C00005925'[&!color=#000000,labelshape=H2132]
	'*C00005878'[&!color=#000000,labelshape=*H2110]
	'*C00006559'[&!color=#000000,labelshape=*H2212]
	'C00006312'[&!color=#000000,labelshape=M4733]
	'C00001000'[&!color=#000000,labelshape=M3054]
	'C00006520'[&!color=#000000,labelshape=M4796]
	'*C00008794'[&!color=#000000,labelshape=*M5484]
	'C00006579'[&!color=#000000,labelshape=M4825]
	'*C00006587'[&!color=#000000,labelshape=*RH325]
	'C00010140'[&!color=#000000,labelshape=M6015]
	'C00005315'[&!color=#000000,labelshape=M4343]
	'*C00005352'[&!color=#000000,labelshape=*H2021]
	'*C00005363'[&!color=#000000,labelshape=*M4359]
	'*C00006068'[&!color=#000000,labelshape=*M4662]
	'C00006107'[&!color=#000000,labelshape=M4663]
	'C00007214'[&!color=#000000,labelshape=M5089]
	'*C00007786'[&!color=#000000,labelshape=*M5338]
	'C00000961'[&!color=#000000,labelshape=M3031]
	'*C00002518'[&!color=#000000,labelshape=*M3031]
	'C00001168'[&!color=#000000,labelshape=H1414]
	'C00005586'[&!color=#000000,labelshape=M4436]
	'C00004191'[&!color=#000000,labelshape=M4081]
	'*C00004320'[&!color=#000000,labelshape=*M4102]
	'*C00005635'[&!color=#000000,labelshape=*M4471]
	'C00005721'[&!color=#000000,labelshape=M4514]
	'C00005720'[&!color=#000000,labelshape=M4513]
	'C00005712'[&!color=#000000,labelshape=M4505]
	'*C00005723'[&!color=#000000,labelshape=*RH288]
	'C00006651'[&!color=#000000,labelshape=M4857]
	'*C00007080'[&!color=#000000,labelshape=*M4857]
	'C00004085'[&!color=#000000,labelshape=M4041]
	'*C00004142'[&!color=#000000,labelshape=*M4041]
	'*C00004310'[&!color=#000000,labelshape=*M4092]
	'*C00004361'[&!color=#000000,labelshape=*M4092]
	'*C00004439'[&!color=#000000,labelshape=*M4140]
	'*C00004346'[&!color=#000000,labelshape=*H1900]
	'*C00004573'[&!color=#000000,labelshape=*M4041]
	'C00004501'[&!color=#000000,labelshape=H1895]
	'C00000081'[&!color=#4575b4,labelshape=H597 ⬤]
	'*C00000163'[&!color=#4575b4,labelshape=*H596 ⬤]
	'*C00000162'[&!color=#4575b4,labelshape=*H582 ⬤]
	'*C00000165'[&!color=#4575b4,labelshape=*H602 ⬤]
	'*C00000164'[&!color=#4575b4,labelshape=*H600 ⬤]
	'*C00000167'[&!color=#4575b4,labelshape=*H570 ⬤]
	'*C00000166'[&!color=#4575b4,labelshape=*H599 ⬤]
	'*C00000168'[&!color=#4575b4,labelshape=*H604 ⬤]
	'*C00000172'[&!color=#4575b4,labelshape=*H605 ⬤]
	'*C00000170'[&!color=#4575b4,labelshape=*M1048 ⬤]
	'*C00000171'[&!color=#4575b4,labelshape=*H587 ⬤]
	'C00000169'[&!color=#000000,labelshape=H401]
	'C00000130'[&!color=#000000,labelshape=M2885]
	'C00003650'[&!color=#000000,labelshape=H1771]
	'C00004340'[&!color=#000000,labelshape=H1892]
	'C00005868'[&!color=#000000,labelshape=H2103]
	'*C00005893'[&!color=#000000,labelshape=*H2120]
	'C00005403'[&!color=#000000,labelshape=M4335]
	'*C00005367'[&!color=#000000,labelshape=*M4363]
	'C00005749'[&!color=#000000,labelshape=H2074]
	'*C00005763'[&!color=#000000,labelshape=*H2090]
	'*C00005900'[&!color=#000000,labelshape=*M4588]
	'*C00006129'[&!color=#000000,labelshape=*H2151]
	'*C00006042'[&!color=#000000,labelshape=*H2141]
	'C00003137'[&!color=#000000,labelshape=M3718]
	'*C00003240'[&!color=#000000,labelshape=*M3757]
	'C00005059'[&!color=#000000,labelshape=H1968]
	'C00001289'[&!color=#000000,labelshape=M3133]
	'C00011480'[&!color=#000000,labelshape=M6518]
	'C00006909'[&!color=#000000,labelshape=M4954]
	'*C00006915'[&!color=#000000,labelshape=*M4959]
	'C00003306'[&!color=#000000,labelshape=H1688]
	'C00004192'[&!color=#000000,labelshape=M4082]
	'C00004466'[&!color=#000000,labelshape=H1913]
	'*C00004610'[&!color=#000000,labelshape=*H1913]
	'*C00004730'[&!color=#000000,labelshape=*H1939]
	'C00005141'[&!color=#000000,labelshape=H1987]
	'C00010722'[&!color=#000000,labelshape=M6206]
	'C00006320'[&!color=#000000,labelshape=M4741]
	'C00005225'[&!color=#000000,labelshape=H1997]
	'*C00005226'[&!color=#000000,labelshape=*H1998]
	'*C00005416'[&!color=#000000,labelshape=*M4374]
	'*C00005374'[&!color=#000000,labelshape=*H1991]
	'C00007808'[&!color=#000000,labelshape=M5347]
	'C00009485'[&!color=#000000,labelshape=M5764]
	'C00007081'[&!color=#000000,labelshape=M4859]
	'C00001857'[&!color=#000000,labelshape=M3352]
	'C00006047'[&!color=#000000,labelshape=H2146]
	'C00001431'[&!color=#d73027,labelshape=M3184 ▲]
	'*C00001396'[&!color=#d73027,labelshape=*M3184 ▲]
	'C00001988'[&!color=#91bfdb,labelshape=M3394 ⬤]
	'*C00004454'[&!color=#abd9e9,labelshape=*M4136 ⬤]
	'C00004898'[&!color=#fc8d59,labelshape=M4236 ▲]
	'*C00005239'[&!color=#fc8d59,labelshape=*M4322 ▲]
	'C00005212'[&!color=#fee090,labelshape=M4314 ⬤]
	'C00007321'[&!color=#4575b4,labelshape=RH353 ⬤]
	'C00003855'[&!color=#000000,labelshape=M3949]
	'C00005121'[&!color=#000000,labelshape=H1974]
	'C00010075'[&!color=#000000,labelshape=RH418]
	'*C00011043'[&!color=#000000,labelshape=*RH451]
	'C00009465'[&!color=#000000,labelshape=M5758]
	'C00009127'[&!color=#000000,labelshape=RH389]
	'C00003012'[&!color=#000000,labelshape=RH234]
	'C00001304'[&!color=#f46d43,labelshape=M3142 ⬤]
	'*C00001329'[&!color=#a50026,labelshape=*M3161 ⬤]
	'*C00003426'[&!color=#f46d43,labelshape=*M3822 ⬤]
	'*C00003429'[&!color=#a50026,labelshape=*M3825 ⬤]
	'*C00004862'[&!color=#f46d43,labelshape=*M4209 ⬤]
	'C00006669'[&!color=#a50026,labelshape=M4872 ⬤]
	'*C00010007'[&!color=#a50026,labelshape=*M5939 ⬤]
	'C00007732'[&!color=#f46d43,labelshape=M5303 ⬤]
	'C00001507'[&!color=#000000,labelshape=M3251]
	'C00001446'[&!color=#000000,labelshape=M3223]
	'C00006337'[&!color=#000000,labelshape=M4748]
	'C00009331'[&!color=#000000,labelshape=M5722]
	'*C00009540'[&!color=#000000,labelshape=*M5777]
	'C00008799'[&!color=#000000,labelshape=RH382]
	'C00001291'[&!color=#000000,labelshape=H1430]
	'C00004164'[&!color=#000000,labelshape=H1873]
	'C00002192'[&!color=#35978f,labelshape=M3439 ⬤]
	'*C00002018'[&!color=#a50026,labelshape=*M3398 ⬤]
	'*C00002276'[&!color=#fdae61,labelshape=*M3498 ⬤]
	'*C00002275'[&!color=#f46d43,labelshape=*M3497 ⬤]
	'*C00002274'[&!color=#d73027,labelshape=*M3496 ⬤]
	'*C00002352'[&!color=#abd9e9,labelshape=*M3519 ⬤]
	'*C00002303'[&!color=#fee090,labelshape=*M3508 ⬤]
	'*C00002305'[&!color=#e0f3f8,labelshape=*M3510 ⬤]
	'*C00002304'[&!color=#ffffbf,labelshape=*M3509 ⬤]
	'*C00002465'[&!color=#74add1,labelshape=*M3537 ⬤]
	'*C00002499'[&!color=#4575b4,labelshape=*M3552 ⬤]
	'*C00002838'[&!color=#000000,labelshape=*M3637 ⬤]
	'*C00003104'[&!color=#313695,labelshape=*M3697 ⬤]
	'*C00002973'[&!color=#01665e,labelshape=*M3662 ⬤]
	'*C00003169'[&!color=#000000,labelshape=*M3725 ⬤]
	'*C00003223'[&!color=#000000,labelshape=*M3743 ⬤]
	'*C00003221'[&!color=#000000,labelshape=*M3741 ⬤]
	'*C00003224'[&!color=#80cdc1,labelshape=*M3744 ⬤]
	'*C00003171'[&!color=#2d004b,labelshape=*M3727 ⬤]
	'*C00003170'[&!color=#000000,labelshape=*M3726 ⬤]
	'*C00003620'[&!color=#000000,labelshape=*M3884 ⬤]
	'*C00003515'[&!color=#000000,labelshape=*M3849 ⬤]
	'*C00003571'[&!color=#000000,labelshape=*M3878 ⬤]
	'*C00003748'[&!color=#000000,labelshape=*M3903 ⬤]
	'*C00004123'[&!color=#000000,labelshape=*M4058 ⬤]
	'*C00004883'[&!color=#74add1,labelshape=*M4230 ⬤]
	'*C00004983'[&!color=#fee090,labelshape=*M4244 ⬤]
	'*C00005412'[&!color=#000000,labelshape=*M4370 ⬤]
	'*C00005410'[&!color=#35978f,labelshape=*M4368 ⬤]
	'*C00005411'[&!color=#000000,labelshape=*M4369 ⬤]
	'*C00005415'[&!color=#4575b4,labelshape=*M4373 ⬤]
	'*C00005669'[&!color=#000000,labelshape=*M4482 ⬤]
	'*C00005851'[&!color=#01665e,labelshape=*M4567 ⬤]
	'*C00005788'[&!color=#f46d43,labelshape=*M4531 ⬤]
	'*C00005806'[&!color=#e0f3f8,labelshape=*M4549 ⬤]
	'*C00005802'[&!color=#a50026,labelshape=*M4545 ⬤]
	'*C00006571'[&!color=#2d004b,labelshape=*M4817 ⬤]
	'*C00006660'[&!color=#d73027,labelshape=*M4866 ⬤]
	'*C00006617'[&!color=#000000,labelshape=*M4845 ⬤]
	'*C00006800'[&!color=#abd9e9,labelshape=*M4903 ⬤]
	'*C00009333'[&!color=#01665e,labelshape=*M5724 ⬤]
	'C00006661'[&!color=#313695,labelshape=M4867 ⬤]
	'*C00007052'[&!color=#000000,labelshape=*M5001]
	'*C00007345'[&!color=#000000,labelshape=*M5135 ⬤]
	'*C00007420'[&!color=#000000,labelshape=*M5152 ⬤]
	'*C00007416'[&!color=#80cdc1,labelshape=*M5148 ⬤]
	'*C00008781'[&!color=#000000,labelshape=*M5471]
	'*C00009321'[&!color=#313695,labelshape=*M5712 ⬤]
	'*C00009318'[&!color=#ffffbf,labelshape=*M5709 ⬤]
	'*C00009537'[&!color=#abd9e9,labelshape=*M5774 ⬤]
	'C00006655'[&!color=#313695,labelshape=M4861 ⬤]
	'C00010069'[&!color=#e0f3f8,labelshape=M5966 ⬤]
	'C00006656'[&!color=#fdae61,labelshape=M4862 ⬤]
	'C00011299'[&!color=#000000,labelshape=M6442]
	'C00000720'[&!color=#000000,labelshape=H1297]
	'C00010437'[&!color=#000000,labelshape=M6079]
	'C00001478'[&!color=#000000,labelshape=M3236]
	'*C00001679'[&!color=#000000,labelshape=*M3308]
	'C00001885'[&!color=#000000,labelshape=M3372]
	'*C00002145'[&!color=#000000,labelshape=*M3447]
	'*C00002250'[&!color=#000000,labelshape=*M3485]
	'*C00002521'[&!color=#000000,labelshape=*M3559]
	'*C00002498'[&!color=#000000,labelshape=*M3551]
	'*C00002641'[&!color=#000000,labelshape=*M3559]
	'*C00003441'[&!color=#000000,labelshape=*M3837]
	'*C00004174'[&!color=#000000,labelshape=*M4072]
	'*C00004869'[&!color=#000000,labelshape=*M4216]
	'*C00004866'[&!color=#000000,labelshape=*M4213]
	'*C00006511'[&!color=#000000,labelshape=*M4787]
	'C00007317'[&!color=#000000,labelshape=RH349]
	'C00007118'[&!color=#000000,labelshape=M5026]
	'*C00007198'[&!color=#000000,labelshape=*M5026]
	'C00001343'[&!color=#000000,labelshape=H1440]
	'*C00001582'[&!color=#000000,labelshape=*MS56]
	'*C00001785'[&!color=#000000,labelshape=*H1481]
	'C00001769'[&!color=#000000,labelshape=H1503]
	'C00000090'[&!color=#000000,labelshape=M1056]
	'*C00000086'[&!color=#000000,labelshape=*M1043]
	'C00002300'[&!color=#74add1,labelshape=M3505 ⬤]
	'*C00003637'[&!color=#4575b4,labelshape=*M3889 ⬤]
	'*C00005269'[&!color=#74add1,labelshape=*RH283 ⬤]
	'C00005213'[&!color=#313695,labelshape=M4315 ⬤]
	'*C00005561'[&!color=#74add1,labelshape=*M4419 ⬤]
	'C00003782'[&!color=#313695,labelshape=M3918 ⬤]
	'C00002809'[&!color=#000000,labelshape=M3625]
	'C00010800'[&!color=#000000,labelshape=M6259]
	'C00011383'[&!color=#000000,labelshape=M6474]
	'C00000739'[&!color=#000000,labelshape=M3024]
	'C00005327'[&!color=#000000,labelshape=H2012]
	'C00005057'[&!color=#000000,labelshape=H1966]
	'C00006589'[&!color=#000000,labelshape=H2215]
	'C00006629'[&!color=#000000,labelshape=H2219]
	'C00009563'[&!color=#000000,labelshape=M5800]
	'C00000742'[&!color=#000000,labelshape=M3027]
	'C00007562'[&!color=#000000,labelshape=M5234]
	'C00010546'[&!color=#000000,labelshape=M6147]
	'*C00010547'[&!color=#000000,labelshape=*M6148]
	'*C00010548'[&!color=#000000,labelshape=*M6149]
	'*C00010533'[&!color=#000000,labelshape=*M6135]
	'C00005677'[&!color=#000000,labelshape=M4451]
	'C00005971'[&!color=#000000,labelshape=H2134]
	'C00002134'[&!color=#000000,labelshape=H1550]
	'C00004460'[&!color=#000000,labelshape=H1907]
	'*C00004604'[&!color=#000000,labelshape=*H1907]
	'*C00004952'[&!color=#000000,labelshape=*H1958]
	'C00006347'[&!color=#000000,labelshape=M4758]
	'C00003136'[&!color=#000000,labelshape=M3717]
	'C00003831'[&!color=#000000,labelshape=H1816]
	'C00001340'[&!color=#000000,labelshape=H1437]
	'*C00001725'[&!color=#000000,labelshape=*M3317]
	'*C00001726'[&!color=#000000,labelshape=*M3318]
	'*C00001574'[&!color=#000000,labelshape=*M3285]
	'*C00001889'[&!color=#000000,labelshape=*M3377]
	'C00000091'[&!color=#000000,labelshape=M613]
	'C00006512'[&!color=#000000,labelshape=M4788]
	'C00006619'[&!color=#000000,labelshape=M4847]
	'*C00007224'[&!color=#000000,labelshape=*RH347]
	'C00008102'[&!color=#000000,labelshape=M5448]
	'C00000088'[&!color=#000000,labelshape=M2693]
	'C00001337'[&!color=#000000,labelshape=H1421]
	'*C00001460'[&!color=#000000,labelshape=*H1462]
	'C00000749'[&!color=#000000,labelshape=H1378]
	'*C00001162'[&!color=#000000,labelshape=*H1408]
	'*C00001163'[&!color=#000000,labelshape=*H1409]
	'*C00001161'[&!color=#000000,labelshape=*H1407]
	'*C00001412'[&!color=#000000,labelshape=*H1453]
	'C00006667'[&!color=#000000,labelshape=M4870]
	'C00006785'[&!color=#000000,labelshape=RH335]
	'*C00007529'[&!color=#000000,labelshape=*M5217]
	'*C00008938'[&!color=#000000,labelshape=*M5542]
	'*C00008985'[&!color=#000000,labelshape=*M5559]
	'*C00010762'[&!color=#000000,labelshape=*M6228]
	'*C00010763'[&!color=#000000,labelshape=*M6229]
	'C00009623'[&!color=#000000,labelshape=M5812]
	'C00010105'[&!color=#000000,labelshape=M5994]
	'C00001387'[&!color=#000000,labelshape=M3212]
	'C00010854'[&!color=#000000,labelshape=M6291]
	'C00003988'[&!color=#000000,labelshape=M4016]
	'*C00004079'[&!color=#000000,labelshape=*M4035]
	'C00004881'[&!color=#000000,labelshape=M4228]
	'C00005858'[&!color=#000000,labelshape=M4574]
	'*C00006611'[&!color=#000000,labelshape=*M4840]
	'*C00006610'[&!color=#000000,labelshape=*M4839]
	'*C00006608'[&!color=#000000,labelshape=*M4837]
	'*C00010541'[&!color=#000000,labelshape=*M6143]
	'*C00010538'[&!color=#000000,labelshape=*M6140]
	'C00010006'[&!color=#000000,labelshape=M5938]
	'C00006343'[&!color=#000000,labelshape=M4754]
	'*C00006609'[&!color=#000000,labelshape=*M4838]
	'C00005228'[&!color=#000000,labelshape=H2000]
	'C00005222'[&!color=#000000,labelshape=H1994]
	'C00005248'[&!color=#000000,labelshape=H2005]
	'C00003551'[&!color=#000000,labelshape=RH243]
	'*C00003638'[&!color=#000000,labelshape=*M3890]
	'*C00003631'[&!color=#000000,labelshape=*M3887]
	'*C00003892'[&!color=#000000,labelshape=*M3976]
	'*C00003929'[&!color=#000000,labelshape=*M3998]
	'*C00003906'[&!color=#000000,labelshape=*M3988]
	'*C00003907'[&!color=#000000,labelshape=*M3989]
	'*C00003904'[&!color=#000000,labelshape=*M3986]
	'*C00003902'[&!color=#000000,labelshape=*M3984]
	'*C00003903'[&!color=#000000,labelshape=*M3985]
	'*C00003901'[&!color=#000000,labelshape=*M3983]
	'*C00003908'[&!color=#000000,labelshape=*M3990]
	'*C00004081'[&!color=#000000,labelshape=*M4037]
	'*C00003990'[&!color=#000000,labelshape=*M4018]
	'*C00003979'[&!color=#000000,labelshape=*M4007]
	'*C00003974'[&!color=#000000,labelshape=*M3989]
	'*C00004021'[&!color=#000000,labelshape=*M4027]
	'*C00003984'[&!color=#000000,labelshape=*M4012]
	'*C00003985'[&!color=#000000,labelshape=*M4013]
	'*C00003982'[&!color=#000000,labelshape=*M4010]
	'*C00003983'[&!color=#000000,labelshape=*M4011]
	'*C00004177'[&!color=#000000,labelshape=*M4075]
	'*C00004434'[&!color=#000000,labelshape=*M4133]
	'*C00005067'[&!color=#000000,labelshape=*M4279]
	'*C00005163'[&!color=#000000,labelshape=*M4294]
	'*C00006249'[&!color=#000000,labelshape=*M4715]
	'*C00006509'[&!color=#000000,labelshape=*M4785]
	'*C00006545'[&!color=#000000,labelshape=*M4805]
	'*C00006546'[&!color=#000000,labelshape=*M4806]
	'*C00006917'[&!color=#000000,labelshape=*M4961]
	'*C00006977'[&!color=#000000,labelshape=*RH339]
	'*C00007339'[&!color=#000000,labelshape=*M5129]
	'*C00007302'[&!color=#000000,labelshape=*M5110]
	'*C00007597'[&!color=#000000,labelshape=*M5262]
	'*C00007974'[&!color=#000000,labelshape=*M5409]
	'*C00009035'[&!color=#000000,labelshape=*M5584]
	'*C00009351'[&!color=#000000,labelshape=*M5728]
	'*C00009544'[&!color=#000000,labelshape=*M5781]
	'*C00010082'[&!color=#000000,labelshape=*M5971]
	'*C00011095'[&!color=#000000,labelshape=*M6371]
	'C00007303'[&!color=#000000,labelshape=M5111]
	'C00004201'[&!color=#000000,labelshape=H1875]
	'C00004592'[&!color=#000000,labelshape=M4172]
	'C00010504'[&!color=#000000,labelshape=M6118]
	'C00009137'[&!color=#000000,labelshape=M5612]
	'*C00009884'[&!color=#000000,labelshape=*M5885]
	'C00006551'[&!color=#000000,labelshape=M4811]
	'*C00007632'[&!color=#000000,labelshape=*M5280]
	'C00007319'[&!color=#000000,labelshape=RH351]
	'*C00007583'[&!color=#000000,labelshape=*M5248]
	'*C00007581'[&!color=#000000,labelshape=*M5246]
	'C00007584'[&!color=#000000,labelshape=M5249]
	'C00008093'[&!color=#000000,labelshape=M5439]
	'C00009908'[&!color=#000000,labelshape=M5901]
	'*C00010920'[&!color=#000000,labelshape=*M6303]
	'C00011101'[&!color=#000000,labelshape=M6377]
	'C00010963'[&!color=#000000,labelshape=RH449]
	'C00007497'[&!color=#000000,labelshape=M5190]
	'*C00007315'[&!color=#000000,labelshape=*M5123]
	'*C00007466'[&!color=#000000,labelshape=*M5168]
	'*C00011150'[&!color=#000000,labelshape=*M6391]
	'*C00011149'[&!color=#000000,labelshape=*M6390]
	'C00010939'[&!color=#000000,labelshape=M6322]
	'C00009828'[&!color=#000000,labelshape=M5873]
	'C00010798'[&!color=#000000,labelshape=M6257]
	'*C00010832'[&!color=#000000,labelshape=*RH436]
	'C00004018'[&!color=#000000,labelshape=H1840]
	'*C00004157'[&!color=#000000,labelshape=*H1866]
	'*C00005220'[&!color=#000000,labelshape=*H1992]
	'C00010825'[&!color=#000000,labelshape=M6278]
	'C00000082'[&!color=#000000,labelshape=M767]
	'*C00000083'[&!color=#000000,labelshape=*M775]
	'*C00000084'[&!color=#000000,labelshape=*M774]
	'*C00000173'[&!color=#000000,labelshape=*M760]
	'C00000315'[&!color=#000000,labelshape=HL452]
	'C00001224'[&!color=#000000,labelshape=M3102]
	'C00010933'[&!color=#000000,labelshape=M6316]
	'*C00011121'[&!color=#000000,labelshape=*M6386]
	'C00004153'[&!color=#000000,labelshape=H1862]
	'C00010801'[&!color=#000000,labelshape=M6260]
	'C00010942'[&!color=#000000,labelshape=M6325]
	'C00000379'[&!color=#000000,labelshape=H1320]
	'*C00001075'[&!color=#000000,labelshape=*H1317]
	'*C00001073'[&!color=#000000,labelshape=*H1314]
	'C00001078'[&!color=#000000,labelshape=HL453]
	'C00001476'[&!color=#000000,labelshape=M3234]
	'C00003998'[&!color=#000000,labelshape=RH259]
	'C00004590'[&!color=#000000,labelshape=M4170]
	'C00010946'[&!color=#000000,labelshape=M6329]
	'*C00011327'[&!color=#000000,labelshape=*M6445]
	'C00001719'[&!color=#000000,labelshape=H1501]
	'C00003720'[&!color=#000000,labelshape=H1796]
	'C00002263'[&!color=#000000,labelshape=H1556]
	'*C00002329'[&!color=#000000,labelshape=*H1567]
	'*C00002697'[&!color=#000000,labelshape=*H1579]
	'*C00004503'[&!color=#000000,labelshape=*H1897]
	'C00009821'[&!color=#000000,labelshape=M5866]
	'C00000672'[&!color=#000000,labelshape=H1375]
	'*C00000669'[&!color=#000000,labelshape=*H1372]
	'*C00000753'[&!color=#000000,labelshape=*H1355]
	'C00006167'[&!color=#000000,labelshape=M4695]
	'*C00006263'[&!color=#000000,labelshape=*M4695]
	'C00010002'[&!color=#000000,labelshape=M5934]
	'*C00010045'[&!color=#000000,labelshape=*M5958]
	'C00005619'[&!color=#000000,labelshape=H2039]
	'C00008730'[&!color=#000000,labelshape=M5465]
	'C00001084'[&!color=#000000,labelshape=H1392]
	'C00006962'[&!color=#000000,labelshape=M4979]
	'C00005398'[&!color=#000000,labelshape=M4318]
	'*C00005417'[&!color=#000000,labelshape=*M4375]
	'C00006671'[&!color=#000000,labelshape=M4874]
	'*C00006842'[&!color=#000000,labelshape=*M4915]
	'C00003858'[&!color=#000000,labelshape=M3952]
	'C00007182'[&!color=#000000,labelshape=M5077]
	'*C00010429'[&!color=#000000,labelshape=*M6071]
	'C00007528'[&!color=#000000,labelshape=M5216]
	'C00010568'[&!color=#000000,labelshape=M6169]
	'*C00010569'[&!color=#000000,labelshape=*M6170]
	'*C00010535'[&!color=#000000,labelshape=*M6137]
	'C00001365'[&!color=#000000,labelshape=H1446]
	'*C00001428'[&!color=#000000,labelshape=*H1448]
	'C00001729'[&!color=#000000,labelshape=M3321]
	'C00000338'[&!color=#000000,labelshape=H1286]
	'C00001255'[&!color=#000000,labelshape=M3117]
	'*C00004863'[&!color=#000000,labelshape=*M4210]
	'C00002745'[&!color=#000000,labelshape=M3597]
	'*C00002744'[&!color=#000000,labelshape=*M3596]
	'*C00002690'[&!color=#000000,labelshape=*M3578]
	'C00002830'[&!color=#000000,labelshape=M3629]
	'C00006483'[&!color=#000000,labelshape=RH318]
	'*C00006773'[&!color=#000000,labelshape=*M4900]
	'*C00006835'[&!color=#000000,labelshape=*M4879]
	'C00003641'[&!color=#000000,labelshape=M3894]
	'*C00003795'[&!color=#000000,labelshape=*H1801]
	'*C00004088'[&!color=#000000,labelshape=*H1844]
	'*C00004345'[&!color=#000000,labelshape=*H1899]
	'C00004467'[&!color=#000000,labelshape=H1915]
	'*C00004692'[&!color=#000000,labelshape=*H1918]
	'C00003769'[&!color=#000000,labelshape=M3933]
	'*C00005316'[&!color=#000000,labelshape=*M4344]
	'*C00007631'[&!color=#000000,labelshape=*M5279]
	'C00004726'[&!color=#000000,labelshape=H1934]
	'*C00005350'[&!color=#000000,labelshape=*RH284]
	'*C00005555'[&!color=#000000,labelshape=*M4413]
	'C00006373'[&!color=#000000,labelshape=RH316]
	'*C00006884'[&!color=#000000,labelshape=*M4945]
	'*C00007225'[&!color=#000000,labelshape=*RH348]
	'C00009622'[&!color=#000000,labelshape=M5811]
	'C00010748'[&!color=#000000,labelshape=M6213]
	'*C00010749'[&!color=#000000,labelshape=*M6214]
	'C00010750'[&!color=#000000,labelshape=M6215]
	'C00005810'[&!color=#000000,labelshape=M4553]
	'C00006618'[&!color=#000000,labelshape=M4846]
	'*C00008840'[&!color=#000000,labelshape=*M5506]
	'C00009289'[&!color=#000000,labelshape=M5693]
	'C00003715'[&!color=#000000,labelshape=M3917]
	'C00004453'[&!color=#000000,labelshape=M4135]
	'*C00006111'[&!color=#000000,labelshape=*M4674]
	'*C00006248'[&!color=#000000,labelshape=*M4714]
	'*C00007675'[&!color=#000000,labelshape=*RH368]
	'*C00007842'[&!color=#000000,labelshape=*M5367]
	'C00010799'[&!color=#000000,labelshape=M6258]
	'*C00010959'[&!color=#000000,labelshape=*M6342]
	'C00008965'[&!color=#000000,labelshape=M5556]
	'C00010806'[&!color=#000000,labelshape=M6265]
	'*C00010855'[&!color=#000000,labelshape=*M6292]
	'C00003349'[&!color=#000000,labelshape=M3797]
	'*C00004194'[&!color=#000000,labelshape=*M4084]
	'C00011153'[&!color=#000000,labelshape=M6394]
	'C00010033'[&!color=#000000,labelshape=M5946]
	'C00011367'[&!color=#000000,labelshape=M6458]
	'*C00011483'[&!color=#000000,labelshape=*M6521]
	'C00001604'[&!color=#000000,labelshape=M3292]
	'C00002805'[&!color=#000000,labelshape=M3621]
	'C00003348'[&!color=#000000,labelshape=M3796]
	'C00010767'[&!color=#000000,labelshape=M6233]
	'C00007968'[&!color=#000000,labelshape=M5413]
	'*C00009494'[&!color=#000000,labelshape=*M5773]
	'C00003347'[&!color=#000000,labelshape=M3795]
	'C00005125'[&!color=#000000,labelshape=H1978]
	'C00005730'[&!color=#000000,labelshape=H2055]
	'C00004717'[&!color=#000000,labelshape=H1926]
	'*C00004775'[&!color=#000000,labelshape=*M4197]
	'C00005165'[&!color=#000000,labelshape=M4299]
	'*C00007592'[&!color=#000000,labelshape=*M5257]
	'C00007041'[&!color=#000000,labelshape=M4990]
	'C00010434'[&!color=#000000,labelshape=M6076]
	'C00009350'[&!color=#000000,labelshape=M5727]
	'C00007784'[&!color=#000000,labelshape=M5336]
	'*C00007787'[&!color=#000000,labelshape=*M5339]
	'*C00009134'[&!color=#000000,labelshape=*M5609]
	'*C00009243'[&!color=#000000,labelshape=*M5671]
	'C00007177'[&!color=#000000,labelshape=M5072]
	'*C00007344'[&!color=#000000,labelshape=*M5134]
	'C00006908'[&!color=#000000,labelshape=M4953]
	'*C00006958'[&!color=#000000,labelshape=*M4975]
	'C00011029'[&!color=#000000,labelshape=M6369]
	'C00001508'[&!color=#000000,labelshape=M3252]
	'C00002026'[&!color=#000000,labelshape=M3406]
	'C00005591'[&!color=#000000,labelshape=M4441]
	'C00006515'[&!color=#000000,labelshape=M4791]
	'*C00007503'[&!color=#000000,labelshape=*M5192]
	'*C00008021'[&!color=#000000,labelshape=*M5429]
	'*C00009459'[&!color=#000000,labelshape=*M5752]
	'*C00009354'[&!color=#000000,labelshape=*M5731]
	'C00011336'[&!color=#000000,labelshape=D10594]
	'C00003651'[&!color=#000000,labelshape=H1772]
	'*C00004019'[&!color=#000000,labelshape=*H1841]
	'*C00004020'[&!color=#000000,labelshape=*H1842]
	'*C00004154'[&!color=#000000,labelshape=*H1863]
	'C00003679'[&!color=#000000,labelshape=H1788]
	'*C00003829'[&!color=#000000,labelshape=*H1814]
	'C00010523'[&!color=#000000,labelshape=M6123]
	'*C00010534'[&!color=#000000,labelshape=*M6136]
	'C00007591'[&!color=#000000,labelshape=M5256]
	'*C00007525'[&!color=#000000,labelshape=*M5162]
	'*C00007780'[&!color=#000000,labelshape=*M5332]
	'*C00007929'[&!color=#000000,labelshape=*M5398]
	'*C00008095'[&!color=#000000,labelshape=*M5441]
	'*C00009132'[&!color=#000000,labelshape=*M5607]
	'C00006303'[&!color=#000000,labelshape=M4724]
	'C00000142'[&!color=#000000,labelshape=M2901]
	'*C00000958'[&!color=#000000,labelshape=*M2901]
	'*C00001571'[&!color=#000000,labelshape=*M3282]
	'C00000268'[&!color=#000000,labelshape=M2916]
	'*C00001132'[&!color=#000000,labelshape=*M3086]
	'C00002696'[&!color=#000000,labelshape=RH217]
	'C00003567'[&!color=#000000,labelshape=M3874]
	'*C00004663'[&!color=#000000,labelshape=*M4177]
	'*C00006766'[&!color=#000000,labelshape=*M4893]
	'*C00007144'[&!color=#000000,labelshape=*M5044]
	'C00004773'[&!color=#000000,labelshape=M4193]
	'*C00005048'[&!color=#000000,labelshape=*M4275]
	'C00000953'[&!color=#000000,labelshape=M2840]
	'*C00001111'[&!color=#000000,labelshape=*M3081]
	'*C00001252'[&!color=#000000,labelshape=*M3114]
	'*C00001308'[&!color=#000000,labelshape=*M3146]
	'*C00001380'[&!color=#000000,labelshape=*M3205]
	'*C00001473'[&!color=#000000,labelshape=*M3231]
	'*C00003184'[&!color=#000000,labelshape=*M3147]
	'*C00003182'[&!color=#000000,labelshape=*M3738]
	'C00000328'[&!color=#000000,labelshape=RH152]
	'*C00000918'[&!color=#000000,labelshape=*M2320]
	'*C00000919'[&!color=#000000,labelshape=*M2339]
	'*C00000914'[&!color=#000000,labelshape=*M2055]
	'*C00000916'[&!color=#000000,labelshape=*M2182]
	'*C00000917'[&!color=#000000,labelshape=*M2297]
	'*C00000910'[&!color=#000000,labelshape=*M2024]
	'*C00000911'[&!color=#000000,labelshape=*M2025]
	'*C00000912'[&!color=#000000,labelshape=*M2053]
	'*C00000913'[&!color=#000000,labelshape=*M2054]
	'*C00000949'[&!color=#000000,labelshape=*RH80]
	'*C00000948'[&!color=#000000,labelshape=*HL401]
	'*C00000947'[&!color=#000000,labelshape=*HL398]
	'*C00000946'[&!color=#000000,labelshape=*HL397]
	'*C00000945'[&!color=#000000,labelshape=*HL396]
	'*C00000944'[&!color=#000000,labelshape=*HL393]
	'*C00000943'[&!color=#000000,labelshape=*HL392]
	'*C00000942'[&!color=#000000,labelshape=*HL391]
	'*C00000941'[&!color=#000000,labelshape=*HL390]
	'*C00000940'[&!color=#000000,labelshape=*HL389]
	'*C00000950'[&!color=#000000,labelshape=*RH83]
	'*C00000952'[&!color=#000000,labelshape=*RH86]
	'*C00000924'[&!color=#000000,labelshape=*M2646]
	'*C00000936'[&!color=#000000,labelshape=*HL382]
	'*C00000937'[&!color=#000000,labelshape=*HL384]
	'*C00000934'[&!color=#000000,labelshape=*H1267]
	'*C00000932'[&!color=#000000,labelshape=*H1265]
	'*C00000933'[&!color=#000000,labelshape=*H1266]
	'*C00000930'[&!color=#000000,labelshape=*H1186]
	'*C00000931'[&!color=#000000,labelshape=*H1211]
	'*C00000938'[&!color=#000000,labelshape=*HL386]
	'*C00000939'[&!color=#000000,labelshape=*HL388]
	'*C00001215'[&!color=#000000,labelshape=*M3093]
	'*C00001259'[&!color=#000000,labelshape=*M3120]
	'*C00001281'[&!color=#000000,labelshape=*H1425]
	'*C00001290'[&!color=#000000,labelshape=*RH171]
	'*C00001436'[&!color=#000000,labelshape=*M3189]
	'*C00001433'[&!color=#000000,labelshape=*M3186]
	'*C00001401'[&!color=#000000,labelshape=*M3189]
	'*C00001400'[&!color=#000000,labelshape=*M3188]
	'*C00001398'[&!color=#000000,labelshape=*M3186]
	'*C00001544'[&!color=#000000,labelshape=*M3272]
	'*C00001526'[&!color=#000000,labelshape=*RH185]
	'*C00001525'[&!color=#000000,labelshape=*RH184]
	'*C00001523'[&!color=#000000,labelshape=*RH182]
	'*C00001597'[&!color=#000000,labelshape=*RH188]
	'*C00001598'[&!color=#000000,labelshape=*RH189]
	'*C00001675'[&!color=#000000,labelshape=*M3304]
	'*C00001841'[&!color=#000000,labelshape=*RH194]
	'*C00001767'[&!color=#000000,labelshape=*RH192]
	'*C00002118'[&!color=#000000,labelshape=*RH200]
	'*C00002266'[&!color=#000000,labelshape=*RH204]
	'*C00002322'[&!color=#000000,labelshape=*RH209]
	'*C00002478'[&!color=#000000,labelshape=*H1321]
	'*C00002527'[&!color=#000000,labelshape=*M3566]
	'*C00005061'[&!color=#000000,labelshape=*H1970]
	'*C00005055'[&!color=#000000,labelshape=*H1964]
	'*C00005261'[&!color=#000000,labelshape=*M4328]
	'*C00006372'[&!color=#000000,labelshape=*RH315]
	'C00001435'[&!color=#000000,labelshape=M3188]
	'C00001238'[&!color=#000000,labelshape=RH169]
	'*C00001358'[&!color=#000000,labelshape=*M3179]
	'*C00001828'[&!color=#000000,labelshape=*M3338]
	'*C00005066'[&!color=#000000,labelshape=*M4278]
	'C00002341'[&!color=#000000,labelshape=H1565]
	'*C00002405'[&!color=#000000,labelshape=*H1571]
	'*C00002406'[&!color=#000000,labelshape=*H1572]
	'C00001349'[&!color=#000000,labelshape=M3166]
	'C00000124'[&!color=#000000,labelshape=M2879]
	'*C00000319'[&!color=#000000,labelshape=*M2886]
	'*C00000956'[&!color=#000000,labelshape=*M2879]
	'*C00000927'[&!color=#000000,labelshape=*M2649]
	'*C00000926'[&!color=#000000,labelshape=*M2648]
	'*C00000923'[&!color=#000000,labelshape=*M2569]
	'*C00000909'[&!color=#000000,labelshape=*M1828]
	'C00000957'[&!color=#000000,labelshape=M2886]
	'C00000367'[&!color=#000000,labelshape=M2947]
	'*C00000989'[&!color=#000000,labelshape=*M3043]
	'C00002787'[&!color=#000000,labelshape=M3613]
	'*C00002967'[&!color=#000000,labelshape=*M3656]
	'C00003815'[&!color=#000000,labelshape=RH251]
	'C00005859'[&!color=#000000,labelshape=M4575]
	'*C00005856'[&!color=#000000,labelshape=*M4572]
	'*C00005857'[&!color=#000000,labelshape=*M4573]
	'*C00005855'[&!color=#000000,labelshape=*M4571]
	'C00005474'[&!color=#000000,labelshape=M4392]
	'*C00005563'[&!color=#000000,labelshape=*M4421]
	'*C00005596'[&!color=#000000,labelshape=*M4446]
	'*C00007923'[&!color=#000000,labelshape=*M5392]
	'C00007976'[&!color=#000000,labelshape=M5416]
	'C00007532'[&!color=#000000,labelshape=M5220]
	'*C00011426'[&!color=#000000,labelshape=*M6494]
	'C00009734'[&!color=#000000,labelshape=M5838]
	'C00004762'[&!color=#000000,labelshape=M4188]
	'*C00007085'[&!color=#000000,labelshape=*M5014]
	'C00000951'[&!color=#000000,labelshape=RH84]
	'C00002216'[&!color=#000000,labelshape=M3481]
	'C00002206'[&!color=#000000,labelshape=M3471]
	'C00006683'[&!color=#000000,labelshape=RH333]
	'*C00006784'[&!color=#000000,labelshape=*RH334]
	'*C00007589'[&!color=#000000,labelshape=*M5254]
	'*C00009547'[&!color=#000000,labelshape=*M5784]
	'C00006857'[&!color=#000000,labelshape=RH336]
	'C00005862'[&!color=#000000,labelshape=M4578]
	'C00005155'[&!color=#000000,labelshape=H1976]
	'*C00005126'[&!color=#000000,labelshape=*H1979]
	'*C00005122'[&!color=#000000,labelshape=*H1975]
	'*C00005123'[&!color=#000000,labelshape=*H1976]
	'C00004946'[&!color=#000000,labelshape=H1952]
	'C00005750'[&!color=#000000,labelshape=H2075]
	'*C00005752'[&!color=#000000,labelshape=*H2077]
	'C00005156'[&!color=#000000,labelshape=H1977]
	'*C00005124'[&!color=#000000,labelshape=*H1977]
	'*C00005052'[&!color=#000000,labelshape=*H1961]
	'C00007120'[&!color=#000000,labelshape=M5028]
	'*C00007159'[&!color=#000000,labelshape=*M5059]
	'C00000110'[&!color=#000000,labelshape=M2865]
	'*C00000262'[&!color=#000000,labelshape=*M2910]
	'*C00000954'[&!color=#000000,labelshape=*M2865]
	'C00006071'[&!color=#000000,labelshape=M4666]
	'*C00006117'[&!color=#000000,labelshape=*M4680]
	'C00004314'[&!color=#000000,labelshape=M4096]
	'*C00010882'[&!color=#000000,labelshape=*M6295]
	'C00011010'[&!color=#000000,labelshape=M6297]
	'C00004312'[&!color=#000000,labelshape=M4094]
	'*C00004170'[&!color=#000000,labelshape=*M4068]
	'C00004313'[&!color=#000000,labelshape=M4095]
	'C00003980'[&!color=#000000,labelshape=M4008]
	'C00004118'[&!color=#000000,labelshape=M4051]
	'*C00006673'[&!color=#000000,labelshape=*M4876]
	'C00004871'[&!color=#000000,labelshape=M4218]
	'C00001374'[&!color=#000000,labelshape=M3199]
	'*C00001391'[&!color=#000000,labelshape=*M3216]
	'*C00001682'[&!color=#000000,labelshape=*M3216]
	'*C00001514'[&!color=#000000,labelshape=*M3199]
	'C00004195'[&!color=#000000,labelshape=M4085]
	'C00010758'[&!color=#000000,labelshape=M6223]
	'C00004421'[&!color=#000000,labelshape=M4125]
	'C00007047'[&!color=#000000,labelshape=M4996]
	'*C00007045'[&!color=#000000,labelshape=*M4994]
	'*C00009491'[&!color=#000000,labelshape=*M5770]
	'C00001564'[&!color=#000000,labelshape=M3275]
	'*C00001765'[&!color=#000000,labelshape=*M3333]
	'C00005663'[&!color=#000000,labelshape=M4476]
	'*C00005713'[&!color=#000000,labelshape=*M4506]
	'*C00005714'[&!color=#000000,labelshape=*M4507]
	'*C00008783'[&!color=#000000,labelshape=*M5473]
	'*C00008782'[&!color=#000000,labelshape=*M5472]
	'*C00008776'[&!color=#000000,labelshape=*M5468]
	'C00001393'[&!color=#000000,labelshape=M3218]
	'*C00001535'[&!color=#000000,labelshape=*M3263]
	'*C00001537'[&!color=#000000,labelshape=*M3265]
	'*C00005023'[&!color=#000000,labelshape=*M4266]
	'C00006675'[&!color=#000000,labelshape=M4878]
	'*C00007223'[&!color=#000000,labelshape=*RH346]
	'*C00009057'[&!color=#000000,labelshape=*M5597]
	'C00002817'[&!color=#000000,labelshape=H1595]
	'*C00003101'[&!color=#000000,labelshape=*H1608]
	'*C00002987'[&!color=#000000,labelshape=*H1608]
	'C00002818'[&!color=#000000,labelshape=H1596]
	'C00003258'[&!color=#000000,labelshape=H1666]
	'*C00003302'[&!color=#000000,labelshape=*H1684]
	'*C00003315'[&!color=#000000,labelshape=*H1698]
	'C00004414'[&!color=#000000,labelshape=M4118]
	'C00003432'[&!color=#000000,labelshape=M3828]
	'*C00006251'[&!color=#000000,labelshape=*M4717]
	'C00003539'[&!color=#000000,labelshape=M3870]
	'*C00003540'[&!color=#000000,labelshape=*M3871]
	'*C00004753'[&!color=#000000,labelshape=*M4179]
	'*C00011169'[&!color=#000000,labelshape=*M6410]
	'C00006250'[&!color=#000000,labelshape=M4716]
	'C00003402'[&!color=#000000,labelshape=M3811]
	'*C00003798'[&!color=#000000,labelshape=*H1804]
	'*C00005119'[&!color=#000000,labelshape=*H1972]
	'C00005120'[&!color=#000000,labelshape=H1973]
	'C00005860'[&!color=#000000,labelshape=M4576]
	'C00009059'[&!color=#000000,labelshape=M5599]
	'C00005908'[&!color=#000000,labelshape=M4596]
	'*C00006005'[&!color=#000000,labelshape=*M4623]
	'C00007550'[&!color=#000000,labelshape=M5222]
	'C00005065'[&!color=#000000,labelshape=M4277]
	'*C00005132'[&!color=#000000,labelshape=*M4277]
	'*C00005630'[&!color=#000000,labelshape=*M4466]
	'C00007305'[&!color=#000000,labelshape=M5113]
	'*C00007848'[&!color=#000000,labelshape=*M5373]
	'*C00010741'[&!color=#000000,labelshape=*M6167]
	'C00007969'[&!color=#000000,labelshape=M5414]
	'*C00008704'[&!color=#000000,labelshape=*M5455]
	'*C00010094'[&!color=#000000,labelshape=*M5983]
	'*C00010191'[&!color=#000000,labelshape=*M6047]
	'*C00011425'[&!color=#000000,labelshape=*M6493]
	'C00006573'[&!color=#000000,labelshape=M4819]
	'C00001394'[&!color=#000000,labelshape=M3219]
	'C00007133'[&!color=#000000,labelshape=M5041]
	'C00004173'[&!color=#000000,labelshape=M4071]
	'C00010935'[&!color=#000000,labelshape=M6318]
	'*C00010952'[&!color=#000000,labelshape=*M6335]
	'C00000351'[&!color=#000000,labelshape=M2960]
	'*C00000368'[&!color=#000000,labelshape=*M2948]
	'*C00000429'[&!color=#000000,labelshape=*M2984]
	'*C00000994'[&!color=#000000,labelshape=*M3048]
	'*C00003259'[&!color=#000000,labelshape=*H1667]
	'*C00003278'[&!color=#000000,labelshape=*H1669]
	'C00003260'[&!color=#000000,labelshape=H1668]
	'C00003206'[&!color=#000000,labelshape=H1657]
	'C00005840'[&!color=#000000,labelshape=H2095]
	'*C00007521'[&!color=#000000,labelshape=*M5210]
	'C00002699'[&!color=#000000,labelshape=H1581]
	'*C00002988'[&!color=#000000,labelshape=*H1609]
	'C00009468'[&!color=#000000,labelshape=M5761]
	'C00010138'[&!color=#000000,labelshape=M6013]
	'C00010930'[&!color=#000000,labelshape=M6313]
	'C00007209'[&!color=#000000,labelshape=M5084]
	'C00007666'[&!color=#000000,labelshape=M5297]
	'C00010556'[&!color=#000000,labelshape=M6157]
	'C00003167'[&!color=#000000,labelshape=M3723]
	'C00009019'[&!color=#000000,labelshape=M5568]
	'*C00009732'[&!color=#000000,labelshape=*M5836]
	'*C00009737'[&!color=#000000,labelshape=*M5841]
	'C00006769'[&!color=#000000,labelshape=M4896]
	'C00001119'[&!color=#000000,labelshape=H1405]
	'*C00001324'[&!color=#000000,labelshape=*M3137]
	'*C00001355'[&!color=#000000,labelshape=*M3176]
	'*C00001403'[&!color=#000000,labelshape=*M3191]
	'C00004096'[&!color=#000000,labelshape=M4047]
	'C00006925'[&!color=#000000,labelshape=M4969]
	'*C00006956'[&!color=#000000,labelshape=*M4973]
	'*C00007803'[&!color=#000000,labelshape=*M5342]
	'C00007035'[&!color=#000000,labelshape=M4984]
	'C00010922'[&!color=#000000,labelshape=M6305]
	'C00001005'[&!color=#000000,labelshape=M3028]
	'C00010791'[&!color=#000000,labelshape=M6254]
	'C00005420'[&!color=#000000,labelshape=M4378]
	'C00009295'[&!color=#000000,labelshape=M5699]
	'*C00009907'[&!color=#000000,labelshape=*M5900]
	'C00009353'[&!color=#000000,labelshape=M5730]
	'C00001430'[&!color=#000000,labelshape=M3183]
	'*C00001395'[&!color=#000000,labelshape=*M3183]
	'*C00002035'[&!color=#000000,labelshape=*M3415]
	'C00002112'[&!color=#000000,labelshape=M3432]
	'*C00002298'[&!color=#000000,labelshape=*M3503]
	'C00001759'[&!color=#000000,labelshape=M3327]
	'C00002481'[&!color=#000000,labelshape=H1575]
	'C00010713'[&!color=#000000,labelshape=M6196]
	'C00003205'[&!color=#000000,labelshape=H1656]
	'*C00003204'[&!color=#000000,labelshape=*H1655]
	'*C00003149'[&!color=#000000,labelshape=*H1642]
	'C00005796'[&!color=#000000,labelshape=M4539]
	'C00007059'[&!color=#000000,labelshape=M5008]
	'*C00006964'[&!color=#000000,labelshape=*M4981]
	'*C00010133'[&!color=#000000,labelshape=*M6008]
	'C00003925'[&!color=#000000,labelshape=M3943]
	'C00006133'[&!color=#000000,labelshape=H2155]
	'C00007618'[&!color=#000000,labelshape=RH366]
	'C00006008'[&!color=#000000,labelshape=M4626]
	'*C00008700'[&!color=#000000,labelshape=*M5451]
	'C00011202'[&!color=#000000,labelshape=M6416]
	'C00011204'[&!color=#000000,labelshape=M6418]
	'C00011203'[&!color=#000000,labelshape=M6417]
	'*C00011320'[&!color=#000000,labelshape=*M6417]
	'C00006500'[&!color=#000000,labelshape=H2200]
	'*C00006556'[&!color=#000000,labelshape=*H2209]
	'C00000664'[&!color=#000000,labelshape=H1367]
	'C00006286'[&!color=#000000,labelshape=M4721]
	'*C00006547'[&!color=#000000,labelshape=*M4807]
	'C00010994'[&!color=#000000,labelshape=M6351]
	'C00002351'[&!color=#000000,labelshape=M3518]
	'C00003942'[&!color=#000000,labelshape=H1830]
	'*C00003932'[&!color=#000000,labelshape=*H1829]
	'*C00004459'[&!color=#000000,labelshape=*H1906]
	'*C00004603'[&!color=#000000,labelshape=*H1906]
	'C00000991'[&!color=#000000,labelshape=M3045]
	'C00003921'[&!color=#000000,labelshape=M3978]
	'C00005520'[&!color=#000000,labelshape=H2030]
	'*C00005623'[&!color=#000000,labelshape=*H2043]
	'C00007882'[&!color=#000000,labelshape=M5388]
	'C00003642'[&!color=#000000,labelshape=M3895]
	'C00004159'[&!color=#000000,labelshape=H1868]
	'C00010751'[&!color=#000000,labelshape=M6216]
	'C00010857'[&!color=#000000,labelshape=M6294]
	'C00010544'[&!color=#000000,labelshape=M6145]
	'*C00010509'[&!color=#000000,labelshape=*M6129]
	'C00001296'[&!color=#000000,labelshape=M3134]
	'C00006630'[&!color=#000000,labelshape=H2220]
	'C00009539'[&!color=#000000,labelshape=M5776]
	'C00011300'[&!color=#000000,labelshape=M6443]
	'C00002211'[&!color=#000000,labelshape=M3476]
	'C00002494'[&!color=#000000,labelshape=M3547]
	'*C00003252'[&!color=#000000,labelshape=*M3769]
	'C00003299'[&!color=#000000,labelshape=H1681]
	'C00010000'[&!color=#000000,labelshape=M5932]
	'C00006299'[&!color=#000000,labelshape=H2173]
	'C00006385'[&!color=#000000,labelshape=H2184]
	'C00008784'[&!color=#000000,labelshape=M5474]
	'*C00008986'[&!color=#000000,labelshape=*M5560]
	'*C00011201'[&!color=#000000,labelshape=*M6415]
	'*C00011372'[&!color=#000000,labelshape=*M6463]
	'C00006799'[&!color=#000000,labelshape=M4902]
	'C00009025'[&!color=#000000,labelshape=M5575]
	'*C00009882'[&!color=#000000,labelshape=*M5883]
	'C00010814'[&!color=#000000,labelshape=M6273]
	'C00010787'[&!color=#000000,labelshape=M6250]
	'C00006897'[&!color=#000000,labelshape=M4949]
	'C00007143'[&!color=#000000,labelshape=M5043]
	'C00007815'[&!color=#000000,labelshape=M5354]
	'*C00007657'[&!color=#000000,labelshape=*M5288]
	'*C00009322'[&!color=#000000,labelshape=*M5713]
	'*C00010759'[&!color=#000000,labelshape=*M6224]
	'C00010405'[&!color=#000000,labelshape=M6063]
	'C00009492'[&!color=#000000,labelshape=M5771]
	'C00001878'[&!color=#000000,labelshape=H1521]
	'*C00001876'[&!color=#000000,labelshape=*H1519]
	'*C00004951'[&!color=#000000,labelshape=*H1957]
	'C00006574'[&!color=#000000,labelshape=M4820]
	'C00009726'[&!color=#000000,labelshape=M5830]
	'C00010459'[&!color=#000000,labelshape=M6097]
	'C00011211'[&!color=#000000,labelshape=M6425]
	'*C00011264'[&!color=#000000,labelshape=*M6440]
	'C00006128'[&!color=#000000,labelshape=H2150]
	'C00000908'[&!color=#000000,labelshape=M1620]
	'C00001218'[&!color=#000000,labelshape=M3096]
	'C00006662'[&!color=#000000,labelshape=M4868]
	'*C00006624'[&!color=#000000,labelshape=*M4852]
	'C00001757'[&!color=#000000,labelshape=M3325]
	'*C00005562'[&!color=#000000,labelshape=*M4420]
	'C00010067'[&!color=#000000,labelshape=M5964]
	'*C00010553'[&!color=#000000,labelshape=*M6154]
	'C00010881'[&!color=#000000,labelshape=M6287]
	'C00003557'[&!color=#000000,labelshape=H1756]
	'C00010773'[&!color=#000000,labelshape=M6239]
	'C00002972'[&!color=#000000,labelshape=M3661]
	'C00009548'[&!color=#000000,labelshape=M5785]
	'C00003400'[&!color=#000000,labelshape=M3809]
	'C00006674'[&!color=#000000,labelshape=M4877]
	'C00010092'[&!color=#000000,labelshape=M5981]
	'C00006768'[&!color=#000000,labelshape=M4895]
	'C00007564'[&!color=#000000,labelshape=M5236]
	'C00010435'[&!color=#000000,labelshape=M6077]
	'*C00010502'[&!color=#000000,labelshape=*M6116]
	'*C00010742'[&!color=#000000,labelshape=*M6168]
	'C00006422'[&!color=#000000,labelshape=H2194]
	'C00003041'[&!color=#000000,labelshape=M3682]
	'C00003481'[&!color=#000000,labelshape=M3843]
	'*C00011216'[&!color=#000000,labelshape=*M6430]
	'C00011325'[&!color=#000000,labelshape=M6430]
	'C00010503'[&!color=#000000,labelshape=M6117]
	'C00005068'[&!color=#000000,labelshape=M4280]
	'C00006108'[&!color=#000000,labelshape=M4673]
	'*C00010743'[&!color=#000000,labelshape=*M6171]
	'C00010688'[&!color=#000000,labelshape=M6178]
	'C00003717'[&!color=#000000,labelshape=H1793]
	'*C00005162'[&!color=#000000,labelshape=*H1990]
	'C00005051'[&!color=#000000,labelshape=H1960]
	'C00008936'[&!color=#000000,labelshape=M5540]
	'*C00011151'[&!color=#000000,labelshape=*M6392]
	'C00007662'[&!color=#000000,labelshape=M5293]
	'C00005974'[&!color=#000000,labelshape=M4602]
	'C00006885'[&!color=#000000,labelshape=M4946]
	'C00011025'[&!color=#000000,labelshape=M6365]
	'C00005887'[&!color=#000000,labelshape=H2114]
	'C00009436'[&!color=#000000,labelshape=RH400]
	'*C00009326'[&!color=#000000,labelshape=*M5717]
	'*C00009299'[&!color=#000000,labelshape=*M5705]
	'*C00009303'[&!color=#000000,labelshape=*RH394]
	'*C00009301'[&!color=#000000,labelshape=*RH392]
	'*C00009386'[&!color=#000000,labelshape=*M5741]
	'*C00010834'[&!color=#000000,labelshape=*RH438]
	'C00009237'[&!color=#000000,labelshape=M5665]
	'C00008838'[&!color=#000000,labelshape=M5504]
	'C00006961'[&!color=#000000,labelshape=M4978]
	'C00002467'[&!color=#000000,labelshape=M3539]
	'*C00002959'[&!color=#000000,labelshape=*M3648]
	'*C00005071'[&!color=#000000,labelshape=*M4283]
	'C00006321'[&!color=#000000,labelshape=M4742]
	'*C00008029'[&!color=#000000,labelshape=*M5437]
	'*C00010127'[&!color=#000000,labelshape=*M6002]
	'*C00010574'[&!color=#000000,labelshape=*M6175]
	'C00010085'[&!color=#000000,labelshape=M5974]
	'*C00010125'[&!color=#000000,labelshape=*M6000]
	'C00007616'[&!color=#000000,labelshape=RH364]
	'C00001129'[&!color=#000000,labelshape=M3083]
	'*C00002784'[&!color=#000000,labelshape=*M3610]
	'C00006127'[&!color=#000000,labelshape=H2149]
	'C00008957'[&!color=#000000,labelshape=M5548]
	'*C00009138'[&!color=#000000,labelshape=*M5613]
	'*C00009232'[&!color=#000000,labelshape=*M5660]
	'*C00009224'[&!color=#000000,labelshape=*M5652]
	'C00009225'[&!color=#000000,labelshape=M5653]
	'C00009247'[&!color=#000000,labelshape=M5675]
	'C00009227'[&!color=#000000,labelshape=M5655]
	'C00006274'[&!color=#000000,labelshape=M4706]
	'C00006301'[&!color=#000000,labelshape=H2175]
	'C00007414'[&!color=#000000,labelshape=M5146]
	'C00008793'[&!color=#000000,labelshape=M5483]
	'*C00008939'[&!color=#000000,labelshape=*M5543]
	'*C00009885'[&!color=#000000,labelshape=*M5886]
	'C00001076'[&!color=#000000,labelshape=H1318]
	'C00001325'[&!color=#000000,labelshape=M3147]
	'*C00002977'[&!color=#000000,labelshape=*M3147]
	'*C00003811'[&!color=#000000,labelshape=*M3943]
	'C00006379'[&!color=#000000,labelshape=H2178]
	'*C00007158'[&!color=#000000,labelshape=*M5058]
	'*C00007461'[&!color=#000000,labelshape=*M5163]
	'*C00007606'[&!color=#000000,labelshape=*M5271]
	'*C00008988'[&!color=#000000,labelshape=*M5562]
	'*C00009209'[&!color=#000000,labelshape=*M5648]
	'C00007406'[&!color=#000000,labelshape=M5138]
	'C00009440'[&!color=#000000,labelshape=RH404]
	'C00007456'[&!color=#000000,labelshape=M5158]
	'C00010126'[&!color=#000000,labelshape=M6001]
	'*C00010123'[&!color=#000000,labelshape=*M5998]
	'C00006169'[&!color=#000000,labelshape=M4697]
	'C00004764'[&!color=#000000,labelshape=M4190]
	'C00011422'[&!color=#000000,labelshape=M6490]
	'*C00011478'[&!color=#000000,labelshape=*M6516]
	'C00007517'[&!color=#000000,labelshape=M5206]
	'*C00008020'[&!color=#000000,labelshape=*M5428]
	'*C00008726'[&!color=#000000,labelshape=*M5461]
	'C00011027'[&!color=#000000,labelshape=M6367]
	'*C00011158'[&!color=#000000,labelshape=*M6399]
	'*C00011474'[&!color=#000000,labelshape=*M6512]
	'C00011159'[&!color=#000000,labelshape=M6400]
	'C00005833'[&!color=#000000,labelshape=M4563]
	'C00006801'[&!color=#000000,labelshape=M4904]
	'*C00009176'[&!color=#000000,labelshape=*M5632]
	'*C00011377'[&!color=#000000,labelshape=*M6468]
	'C00010497'[&!color=#000000,labelshape=M6111]
	'C00002834'[&!color=#000000,labelshape=M3633]
	'C00011257'[&!color=#000000,labelshape=M6433]
	'C00003281'[&!color=#000000,labelshape=H1672]
	'*C00003280'[&!color=#000000,labelshape=*H1671]
	'*C00003145'[&!color=#000000,labelshape=*H1638]
	'C00003200'[&!color=#000000,labelshape=H1637]
	'*C00003370'[&!color=#000000,labelshape=*H1705]
	'C00006498'[&!color=#000000,labelshape=RH321]
	'*C00007754'[&!color=#000000,labelshape=*M5319]
	'*C00007655'[&!color=#000000,labelshape=*M5264]
	'C00006763'[&!color=#000000,labelshape=M4890]
	'C00008904'[&!color=#000000,labelshape=M5532]
	'*C00009181'[&!color=#000000,labelshape=*M5637]
	'C00009461'[&!color=#000000,labelshape=M5754]
	'*C00009554'[&!color=#000000,labelshape=*M5791]
	'C00009556'[&!color=#000000,labelshape=M5793]
	'C00009605'[&!color=#000000,labelshape=M5803]
	'*C00009611'[&!color=#000000,labelshape=*M5809]
	'*C00010803'[&!color=#000000,labelshape=*M6262]
	'*C00010768'[&!color=#000000,labelshape=*M6234]
	'C00007733'[&!color=#000000,labelshape=M5304]
	'C00007658'[&!color=#000000,labelshape=M5289]
	'C00002720'[&!color=#000000,labelshape=H1591]
	'*C00003255'[&!color=#000000,labelshape=*M3772]
	'*C00004575'[&!color=#000000,labelshape=*M4155]
	'*C00005661'[&!color=#000000,labelshape=*M4442]
	'*C00005592'[&!color=#000000,labelshape=*M4442]
	'C00003398'[&!color=#000000,labelshape=H1717]
	'C00007220'[&!color=#000000,labelshape=M5095]
	'*C00007664'[&!color=#000000,labelshape=*M5295]
	'*C00008705'[&!color=#000000,labelshape=*M5456]
	'*C00010012'[&!color=#000000,labelshape=*M5944]
	'C00005729'[&!color=#000000,labelshape=H2054]
	'C00000915'[&!color=#000000,labelshape=M2126]
	'*C00000907'[&!color=#000000,labelshape=*M1619]
	'C00000929'[&!color=#000000,labelshape=M2811]
	'C00000906'[&!color=#000000,labelshape=M1153]
	'*C00000905'[&!color=#000000,labelshape=*M1011]
	'C00002023'[&!color=#000000,labelshape=M3403]
	'C00010992'[&!color=#000000,labelshape=M6349]
	'*C00010997'[&!color=#000000,labelshape=*M6354]
	'*C00010957'[&!color=#000000,labelshape=*M6340]
	'*C00011026'[&!color=#000000,labelshape=*M6366]
	'C00003419'[&!color=#000000,labelshape=M3815]
	'C00000921'[&!color=#000000,labelshape=M2425]
	'*C00000922'[&!color=#000000,labelshape=*M2426]
	'*C00000935'[&!color=#000000,labelshape=*HL357]
	'C00002842'[&!color=#000000,labelshape=M3641]
	'C00001092'[&!color=#000000,labelshape=M3066]
	'*C00001093'[&!color=#000000,labelshape=*M3068]
	'*C00002517'[&!color=#000000,labelshape=*M3007]
	'*C00002637'[&!color=#000000,labelshape=*M3007]
	'*C00004407'[&!color=#000000,labelshape=*M4111]
	'*C00004408'[&!color=#000000,labelshape=*M4112]
	'C00009210'[&!color=#000000,labelshape=M5649]
	'C00010704'[&!color=#000000,labelshape=RH429]
	'C00011335'[&!color=#000000,labelshape=RH456]
	'C00011237'[&!color=#000000,labelshape=M6384]
	'C00007561'[&!color=#000000,labelshape=M5233]
	'C00005247'[&!color=#000000,labelshape=H2004]
	'*C00005334'[&!color=#000000,labelshape=*H2019]
	'C00006201'[&!color=#000000,labelshape=H2165]
	'C00007817'[&!color=#000000,labelshape=M5356]
	'C00007099'[&!color=#000000,labelshape=RH345]
	'C00010040'[&!color=#000000,labelshape=M5953]
	'C00003168'[&!color=#000000,labelshape=M3724]
	'C00010129'[&!color=#000000,labelshape=M6004]
	'C00010107'[&!color=#000000,labelshape=M5996]
	'C00011395'[&!color=#000000,labelshape=M6477]
	'C00003543'[&!color=#000000,labelshape=H1744]
	'C00005886'[&!color=#000000,labelshape=H2113]
	'C00008903'[&!color=#000000,labelshape=M5531]
	'C00003905'[&!color=#000000,labelshape=M3987]
	'C00005235'[&!color=#000000,labelshape=M4318]
	'C00007807'[&!color=#000000,labelshape=M5346]
	'C00004457'[&!color=#000000,labelshape=RH272]
	'*C00004576'[&!color=#000000,labelshape=*M4156]
	'C00000140'[&!color=#000000,labelshape=M2889]
	'*C00000325'[&!color=#000000,labelshape=*M2897]
	'*C00001154'[&!color=#000000,labelshape=*M2889]
	'*C00001481'[&!color=#000000,labelshape=*M3239]
	'*C00003856'[&!color=#000000,labelshape=*M3950]
	'*C00007039'[&!color=#000000,labelshape=*M4988]
	'C00004179'[&!color=#000000,labelshape=M4077]
	'C00000323'[&!color=#000000,labelshape=M2895]
	'C00000324'[&!color=#000000,labelshape=M2896]
	'C00007116'[&!color=#000000,labelshape=M5024]
	'C00008702'[&!color=#000000,labelshape=M5453]
	'*C00010064'[&!color=#000000,labelshape=*M5961]
	'C00000138'[&!color=#000000,labelshape=M2887]
	'C00002200'[&!color=#000000,labelshape=M3464]
	'C00000458'[&!color=#000000,labelshape=H1365]
	'C00000754'[&!color=#000000,labelshape=H1356]
	'C00003342'[&!color=#000000,labelshape=M3790]
	'*C00005883'[&!color=#000000,labelshape=*M4581]
	'C00005895'[&!color=#000000,labelshape=M4583]
	'C00001302'[&!color=#000000,labelshape=M3140]
	'C00002707'[&!color=#000000,labelshape=M3585]
	'C00007318'[&!color=#000000,labelshape=RH350]
	'C00000271'[&!color=#000000,labelshape=M2919]
	'*C00000311'[&!color=#000000,labelshape=*H1310]
	'*C00000432'[&!color=#000000,labelshape=*M2987]
	'C00000434'[&!color=#000000,labelshape=M2989]
	'*C00002835'[&!color=#000000,labelshape=*M3634]
	'*C00003119'[&!color=#000000,labelshape=*M3712]
	'*C00003262'[&!color=#000000,labelshape=*M3774]
	'*C00003384'[&!color=#000000,labelshape=*M3674]
	'*C00007289'[&!color=#000000,labelshape=*M4898]
	'*C00007570'[&!color=#000000,labelshape=*M5242]
	'*C00007875'[&!color=#000000,labelshape=*M4898]
	'*C00010573'[&!color=#000000,labelshape=*M6174]
	'C00001108'[&!color=#000000,labelshape=M3078]
	'*C00001060'[&!color=#000000,labelshape=*M3062]
	'*C00001470'[&!color=#000000,labelshape=*M3228]
	'*C00004981'[&!color=#000000,labelshape=*M4242]
	'*C00007175'[&!color=#000000,labelshape=*M5070]
	'C00000384'[&!color=#000000,labelshape=H1325]
	'*C00000765'[&!color=#000000,labelshape=*H1345]
	'C00003254'[&!color=#000000,labelshape=M3771]
	'C00003773'[&!color=#000000,labelshape=M3937]
	'*C00003883'[&!color=#000000,labelshape=*M3965]
	'*C00004896'[&!color=#000000,labelshape=*M4234]
	'C00007735'[&!color=#000000,labelshape=M5306]
	'C00003533'[&!color=#000000,labelshape=M3864]
	'*C00003746'[&!color=#000000,labelshape=*M3864]
	'*C00005899'[&!color=#000000,labelshape=*M4587]
	'*C00006136'[&!color=#000000,labelshape=*D7642]
	'*C00006264'[&!color=#000000,labelshape=*M4696]
	'C00003225'[&!color=#000000,labelshape=M3745]
	'C00009223'[&!color=#000000,labelshape=M5651]
	'C00009182'[&!color=#000000,labelshape=M5638]
	'C00006621'[&!color=#000000,labelshape=M4849]
	'*C00009395'[&!color=#000000,labelshape=*M5750]
	'*C00010928'[&!color=#000000,labelshape=*M6311]
	'C00000431'[&!color=#000000,labelshape=M2986]
	'C00000430'[&!color=#000000,labelshape=M2985]
	'C00001606'[&!color=#000000,labelshape=M3294]
	'*C00001923'[&!color=#000000,labelshape=*M3384]
	'*C00001926'[&!color=#000000,labelshape=*M3387]
	'*C00001924'[&!color=#000000,labelshape=*M3385]
	'*C00003034'[&!color=#000000,labelshape=*M3675]
	'*C00004422'[&!color=#000000,labelshape=*M4126]
	'*C00004772'[&!color=#000000,labelshape=*M4192]
	'C00006568'[&!color=#000000,labelshape=M4814]
	'C00003996'[&!color=#000000,labelshape=M4024]
	'C00007526'[&!color=#000000,labelshape=M5214]
	'C00007897'[&!color=#000000,labelshape=RH378]
	'C00009273'[&!color=#000000,labelshape=M5689]
	'C00010705'[&!color=#000000,labelshape=RH430]
	'*C00010695'[&!color=#000000,labelshape=*M6185]
	'*C00010691'[&!color=#000000,labelshape=*M6181]
	'*C00010757'[&!color=#000000,labelshape=*M6222]
	'*C00010756'[&!color=#000000,labelshape=*M6221]
	'*C00010831'[&!color=#000000,labelshape=*RH435]
	'C00002045'[&!color=#000000,labelshape=RH198]
	'C00002532'[&!color=#000000,labelshape=M3572]
	'C00001596'[&!color=#000000,labelshape=RH187]
	'C00010174'[&!color=#000000,labelshape=M6038]
	'C00002822'[&!color=#000000,labelshape=H1600]
	'*C00006473'[&!color=#000000,labelshape=*H2197]
	'*C00006501'[&!color=#000000,labelshape=*H2201]
	'*C00006502'[&!color=#000000,labelshape=*H2202]
	'C00003760'[&!color=#000000,labelshape=M3915]
	'*C00004405'[&!color=#000000,labelshape=*M4109]
	'C00003525'[&!color=#000000,labelshape=M3859]
	'*C00004882'[&!color=#000000,labelshape=*M4229]
	'C00006916'[&!color=#000000,labelshape=M4960]
	'C00000712'[&!color=#000000,labelshape=H1288]
	'C00011166'[&!color=#000000,labelshape=M6407]
	'C00001861'[&!color=#000000,labelshape=M3356]
	'*C00002020'[&!color=#000000,labelshape=*M3400]
	'*C00002464'[&!color=#000000,labelshape=*M3536]
	'*C00002497'[&!color=#000000,labelshape=*M3550]
	'*C00003792'[&!color=#000000,labelshape=*M3928]
	'*C00003919'[&!color=#000000,labelshape=*M3971]
	'*C00006305'[&!color=#000000,labelshape=*M4726]
	'C00004413'[&!color=#000000,labelshape=M4117]
	'*C00006011'[&!color=#000000,labelshape=*M4629]
	'*C00006316'[&!color=#000000,labelshape=*M4737]
	'C00003989'[&!color=#000000,labelshape=M4017]
	'*C00006334'[&!color=#000000,labelshape=*M4745]
	'C00003768'[&!color=#000000,labelshape=M3932]
	'*C00003898'[&!color=#000000,labelshape=*M3932]
	'C00010066'[&!color=#000000,labelshape=M5963]
	'*C00010070'[&!color=#000000,labelshape=*M5980]
	'C00010721'[&!color=#000000,labelshape=M6205]
	'C00000019'[&!color=#000000,labelshape=M31]
	'*C00000013'[&!color=#000000,labelshape=*M31]
	'*C00000016'[&!color=#000000,labelshape=*M31]
	'*C00000178'[&!color=#000000,labelshape=*M31]
	'C00002833'[&!color=#000000,labelshape=M3632]
	'C00010950'[&!color=#000000,labelshape=M6333]
	'C00000102'[&!color=#000000,labelshape=M2857]
	'C00000260'[&!color=#000000,labelshape=M2908]
	'*C00003004'[&!color=#000000,labelshape=*M3693]
	'C00004005'[&!color=#000000,labelshape=RH266]
	'*C00006402'[&!color=#000000,labelshape=*M4772]
	'*C00007845'[&!color=#000000,labelshape=*M5370]
	'*C00011443'[&!color=#000000,labelshape=*M6499]
	'C00007467'[&!color=#000000,labelshape=M5169]
	'C00000356'[&!color=#000000,labelshape=M2965]
	'C00000447'[&!color=#000000,labelshape=M2998]
	'C00002037'[&!color=#000000,labelshape=M3417]
	'C00001534'[&!color=#000000,labelshape=M3262]
	'C00003363'[&!color=#000000,labelshape=M3806]
	'C00001533'[&!color=#000000,labelshape=M3261]
	'C00005507'[&!color=#000000,labelshape=M4407]
	'C00005672'[&!color=#000000,labelshape=M4485]
	'C00007549'[&!color=#000000,labelshape=M5221]
	'C00007475'[&!color=#000000,labelshape=RH360]
	'*C00007513'[&!color=#000000,labelshape=*M5202]
	'C00007593'[&!color=#000000,labelshape=M5258]
	'C00009985'[&!color=#000000,labelshape=M5928]
	'*C00010403'[&!color=#000000,labelshape=*M6061]
	'C00000314'[&!color=#000000,labelshape=HL451]
	'*C00001495'[&!color=#000000,labelshape=*H1469]
	'C00001080'[&!color=#000000,labelshape=H1389]
	'C00002113'[&!color=#000000,labelshape=M3433]
	'*C00002038'[&!color=#000000,labelshape=*M3418]
	'C00004880'[&!color=#000000,labelshape=M4227]
	'*C00007168'[&!color=#000000,labelshape=*M5063]
	'C00007409'[&!color=#000000,labelshape=M5141]
	'C00003797'[&!color=#000000,labelshape=H1803]
	'C00000433'[&!color=#000000,labelshape=M2988]
	'C00002800'[&!color=#000000,labelshape=M3616]
	'*C00003011'[&!color=#000000,labelshape=*RH233]
	'*C00003241'[&!color=#000000,labelshape=*M3758]
	'C00005364'[&!color=#000000,labelshape=M4360]
	'C00006348'[&!color=#000000,labelshape=M4759]
	'C00000748'[&!color=#000000,labelshape=H1384]
	'C00001087'[&!color=#000000,labelshape=H1395]
	'C00002178'[&!color=#000000,labelshape=M3456]
	'C00004757'[&!color=#000000,labelshape=M4183]
	'*C00004781'[&!color=#000000,labelshape=*M4203]
	'C00006886'[&!color=#000000,labelshape=M4947]
	'C00009493'[&!color=#000000,labelshape=M5772]
	'C00006074'[&!color=#000000,labelshape=M4669]
	'C00000389'[&!color=#000000,labelshape=HL455]
	'C00000382'[&!color=#000000,labelshape=H1323]
	'C00005075'[&!color=#000000,labelshape=M4287]
	'C00001590'[&!color=#000000,labelshape=H1487]
	'C00003107'[&!color=#000000,labelshape=M3700]
	'C00004456'[&!color=#000000,labelshape=M4144]
	'*C00004876'[&!color=#000000,labelshape=*M4223]
	'*C00006809'[&!color=#000000,labelshape=*M4912]
	'C00001333'[&!color=#000000,labelshape=M3169]
	'C00004228'[&!color=#000000,labelshape=M4090]
	'*C00006119'[&!color=#000000,labelshape=*M4682]
	'*C00006356'[&!color=#000000,labelshape=*M4767]
	'C00000294'[&!color=#000000,labelshape=RH154]
	'*C00003227'[&!color=#000000,labelshape=*M3747]
	'*C00003247'[&!color=#000000,labelshape=*M3764]
	'C00002525'[&!color=#000000,labelshape=M3564]
	'C00003742'[&!color=#000000,labelshape=M3901]
	'C00004175'[&!color=#000000,labelshape=M4073]
	'*C00004424'[&!color=#000000,labelshape=*M4128]
	'*C00005556'[&!color=#000000,labelshape=*M4414]
	'C00004725'[&!color=#000000,labelshape=H1935]
	'*C00004994'[&!color=#000000,labelshape=*M4254]
	'*C00009205'[&!color=#000000,labelshape=*M5644]
	'C00005570'[&!color=#000000,labelshape=M4429]
	'C00009562'[&!color=#000000,labelshape=M5799]
	'C00000360'[&!color=#000000,labelshape=M2959]
	'C00000394'[&!color=#000000,labelshape=H1332]
	'*C00000752'[&!color=#000000,labelshape=*H1354]
	'*C00002338'[&!color=#000000,labelshape=*H1562]
	'*C00003232'[&!color=#000000,labelshape=*H1661]
	'C00000967'[&!color=#000000,labelshape=H1385]
	'C00001592'[&!color=#000000,labelshape=H1489]
	'C00003230'[&!color=#000000,labelshape=M3750]
	'C00010948'[&!color=#000000,labelshape=M6331]
	'*C00011215'[&!color=#000000,labelshape=*M6429]
	'*C00011324'[&!color=#000000,labelshape=*M6429]
	'C00005830'[&!color=#000000,labelshape=M4560]
	'C00001096'[&!color=#000000,labelshape=M3071]
	'C00000316'[&!color=#000000,labelshape=RH150]
	'*C00000446'[&!color=#000000,labelshape=*M2997]
	'*C00001570'[&!color=#000000,labelshape=*M3281]
	'C00006354'[&!color=#000000,labelshape=M4765]
	'C00001722'[&!color=#000000,labelshape=M3313]
	'C00007422'[&!color=#000000,labelshape=M5154]
	'C00001892'[&!color=#000000,labelshape=M3380]
	'C00010142'[&!color=#000000,labelshape=M6017]
	'*C00010452'[&!color=#000000,labelshape=*M6090]
	'C00004147'[&!color=#000000,labelshape=H1856]
	'C00001338'[&!color=#000000,labelshape=H1435]
	'*C00001341'[&!color=#000000,labelshape=*H1438]
	'*C00001773'[&!color=#000000,labelshape=*H1507]
	'*C00003682'[&!color=#000000,labelshape=*RH248]
	'*C00003822'[&!color=#000000,labelshape=*H1807]
	'*C00004446'[&!color=#000000,labelshape=*H1904]
	'C00000761'[&!color=#000000,labelshape=H1350]
	'C00004122'[&!color=#000000,labelshape=M4057]
	'C00003109'[&!color=#000000,labelshape=M3702]
	'C00009166'[&!color=#000000,labelshape=M5622]
	'*C00009334'[&!color=#000000,labelshape=*M5725]
	'C00009360'[&!color=#000000,labelshape=M5737]
	'*C00009358'[&!color=#000000,labelshape=*M5735]
	'*C00010760'[&!color=#000000,labelshape=*M6226]
	'C00004899'[&!color=#000000,labelshape=M4237]
	'C00003102'[&!color=#000000,labelshape=H1611]
	'*C00002989'[&!color=#000000,labelshape=*H1611]
	'C00010510'[&!color=#000000,labelshape=M6130]
	'C00005629'[&!color=#000000,labelshape=M4465]
	'C00007961'[&!color=#000000,labelshape=M5405]
	'*C00008777'[&!color=#000000,labelshape=*M5469]
	'C00007601'[&!color=#000000,labelshape=M5266]
	'*C00010077'[&!color=#000000,labelshape=*RH423]
	'C00000426'[&!color=#000000,labelshape=M2981]
	'*C00000702'[&!color=#000000,labelshape=*M3014]
	'C00001711'[&!color=#000000,labelshape=H1493]
	'C00008092'[&!color=#000000,labelshape=RH380]
	'C00010011'[&!color=#000000,labelshape=M5943]
	'C00001110'[&!color=#000000,labelshape=M3080]
	'*C00002066'[&!color=#000000,labelshape=*M3425]
	'C00010777'[&!color=#000000,labelshape=M6240]
	'C00001986'[&!color=#000000,labelshape=M3392]
	'C00009795'[&!color=#000000,labelshape=M5848]
	'C00001483'[&!color=#000000,labelshape=M3241]
	'*C00001390'[&!color=#000000,labelshape=*M3215]
	'C00005136'[&!color=#000000,labelshape=M4296]
	'C00003816'[&!color=#000000,labelshape=RH252]
	'C00007813'[&!color=#000000,labelshape=M5352]
	'C00010003'[&!color=#000000,labelshape=M5935]
	'C00001970'[&!color=#000000,labelshape=M3391]
	'*C00002031'[&!color=#000000,labelshape=*M3411]
	'*C00002032'[&!color=#000000,labelshape=*M3412]
	'*C00002742'[&!color=#000000,labelshape=*M3594]
	'*C00002846'[&!color=#000000,labelshape=*M3645]
	'*C00002836'[&!color=#000000,labelshape=*M3635]
	'*C00003519'[&!color=#000000,labelshape=*M3853]
	'*C00004098'[&!color=#000000,labelshape=*M4050]
	'C00003935'[&!color=#000000,labelshape=M3994]
	'C00006245'[&!color=#000000,labelshape=RH312]
	'C00003266'[&!color=#000000,labelshape=M3778]
	'C00009352'[&!color=#000000,labelshape=M5729]
	'*C00009565'[&!color=#000000,labelshape=*M5802]
	'C00009874'[&!color=#000000,labelshape=M5875]
	'*C00009875'[&!color=#000000,labelshape=*M5876]
	'C00008884'[&!color=#000000,labelshape=M5509]
	'C00005667'[&!color=#000000,labelshape=M4480]
	'*C00010811'[&!color=#000000,labelshape=*M6270]
	'C00007984'[&!color=#000000,labelshape=M5424]
	'*C00010558'[&!color=#000000,labelshape=*M6159]
	'C00005968'[&!color=#000000,labelshape=RH296]
	'C00006116'[&!color=#000000,labelshape=M4679]
	'*C00008818'[&!color=#000000,labelshape=*M5487]
	'C00010090'[&!color=#000000,labelshape=M5978]
	'C00001971'[&!color=#000000,labelshape=H1533]
	'*C00003943'[&!color=#000000,labelshape=*H1831]
	'C00004728'[&!color=#000000,labelshape=H1937]
	'*C00004721'[&!color=#000000,labelshape=*H1930]
	'C00011385'[&!color=#000000,labelshape=M6476]
	'C00003022'[&!color=#000000,labelshape=H1625]
	'*C00003139'[&!color=#000000,labelshape=*M3720]
	'*C00003138'[&!color=#000000,labelshape=*M3719]
	'*C00003014'[&!color=#000000,labelshape=*RH236]
	'*C00003202'[&!color=#000000,labelshape=*H1653]
	'*C00003295'[&!color=#000000,labelshape=*H1650]
	'*C00003157'[&!color=#000000,labelshape=*H1650]
	'*C00003652'[&!color=#000000,labelshape=*H1773]
	'*C00003529'[&!color=#000000,labelshape=*M3860]
	'*C00003734'[&!color=#000000,labelshape=*M3860]
	'*C00003994'[&!color=#000000,labelshape=*M4022]
	'*C00004318'[&!color=#000000,labelshape=*M4100]
	'*C00004235'[&!color=#000000,labelshape=*H1884]
	'*C00004333'[&!color=#000000,labelshape=*M4108]
	'*C00005229'[&!color=#000000,labelshape=*H2001]
	'*C00005319'[&!color=#000000,labelshape=*M4347]
	'*C00005326'[&!color=#000000,labelshape=*H2011]
	'*C00005414'[&!color=#000000,labelshape=*M4372]
	'*C00005733'[&!color=#000000,labelshape=*H2058]
	'*C00006844'[&!color=#000000,labelshape=*M4917]
	'*C00009441'[&!color=#000000,labelshape=*H1625]
	'C00004723'[&!color=#000000,labelshape=H1932]
	'*C00004735'[&!color=#000000,labelshape=*H1944]
	'C00001972'[&!color=#000000,labelshape=H1534]
	'*C00004128'[&!color=#000000,labelshape=*M4063]
	'*C00004667'[&!color=#000000,labelshape=*H1924]
	'C00003001'[&!color=#000000,labelshape=H1628]
	'*C00003018'[&!color=#000000,labelshape=*H1621]
	'C00007113'[&!color=#000000,labelshape=M5021]
	'*C00007112'[&!color=#000000,labelshape=*M5020]
	'*C00007095'[&!color=#000000,labelshape=*RH341]
	'*C00007297'[&!color=#000000,labelshape=*M5105]
	'C00010463'[&!color=#000000,labelshape=M6101]
	'C00006755'[&!color=#000000,labelshape=M4888]
	'C00010949'[&!color=#000000,labelshape=M6332]
	'C00009674'[&!color=#000000,labelshape=M5823]
	'C00009733'[&!color=#000000,labelshape=M5837]
	'*C00010008'[&!color=#000000,labelshape=*M5940]
	'C00001066'[&!color=#000000,labelshape=H1303]
	'C00001216'[&!color=#000000,labelshape=M3094]
	'C00007759'[&!color=#000000,labelshape=M5324]
	'C00005680'[&!color=#000000,labelshape=M4454]
	'C00010170'[&!color=#000000,labelshape=M6034]
	'*C00010169'[&!color=#000000,labelshape=*M6033]
	'C00002175'[&!color=#000000,labelshape=M3453]
	'C00005467'[&!color=#000000,labelshape=M4385]
	'C00008709'[&!color=#000000,labelshape=RH381]
	'*C00008835'[&!color=#000000,labelshape=*M5501]
	'*C00009977'[&!color=#000000,labelshape=*M5920]
	'C00002214'[&!color=#000000,labelshape=M3479]
	'*C00003120'[&!color=#000000,labelshape=*M3713]
	'*C00006808'[&!color=#000000,labelshape=*M4911]
	'C00005471'[&!color=#000000,labelshape=M4389]
	'C00008956'[&!color=#000000,labelshape=M5547]
	'C00001336'[&!color=#000000,labelshape=RH173]
	'*C00001361'[&!color=#000000,labelshape=*M3182]
	'*C00001730'[&!color=#000000,labelshape=*M3322]
	'*C00005172'[&!color=#000000,labelshape=*M4306]
	'C00011013'[&!color=#000000,labelshape=M6300]
	'C00011028'[&!color=#000000,labelshape=M6368]
	'C00006336'[&!color=#000000,labelshape=M4747]
	'*C00007665'[&!color=#000000,labelshape=*M5296]
	'C00007508'[&!color=#000000,labelshape=M5197]
	'C00002120'[&!color=#000000,labelshape=RH202]
	'C00008894'[&!color=#000000,labelshape=M5521]
	'C00009039'[&!color=#000000,labelshape=M5588]
	'C00010436'[&!color=#000000,labelshape=M6078]
	'*C00010856'[&!color=#000000,labelshape=*M6293]
	'C00000038'[&!color=#000000,labelshape=H221]
	'*C00000023'[&!color=#000000,labelshape=*M101]
	'*C00000024'[&!color=#000000,labelshape=*H221]
	'C00000052'[&!color=#000000,labelshape=M681]
	'*C00000044'[&!color=#000000,labelshape=*M282]
	'C00000045'[&!color=#000000,labelshape=M290]
	'*C00002548'[&!color=#000000,labelshape=*M290]
	'C00000046'[&!color=#000000,labelshape=M320]
	'C00000030'[&!color=#000000,labelshape=H236]
	'C00010145'[&!color=#000000,labelshape=M6020]
	'C00000763'[&!color=#000000,labelshape=H1343]
	'C00004722'[&!color=#000000,labelshape=H1931]
	'C00009438'[&!color=#000000,labelshape=RH402]
	'C00005739'[&!color=#000000,labelshape=H2064]
	'C00001536'[&!color=#000000,labelshape=M3264]
	'C00010095'[&!color=#000000,labelshape=M5984]
	'C00010097'[&!color=#000000,labelshape=M5986]
	'*C00010032'[&!color=#000000,labelshape=*M5945]
	'C00006031'[&!color=#000000,labelshape=RH299]
	'C00009924'[&!color=#000000,labelshape=M5911]
	'C00009927'[&!color=#000000,labelshape=M5914]
	'C00010717'[&!color=#000000,labelshape=M6201]
	'*C00010716'[&!color=#000000,labelshape=*M6200]
	'C00010813'[&!color=#000000,labelshape=M6272]
	'C00004731'[&!color=#000000,labelshape=H1940]
	'C00010021'[&!color=#000000,labelshape=M5913]
	'C00011017'[&!color=#000000,labelshape=M6317]
	'C00002116'[&!color=#000000,labelshape=M3436]
	'C00003229'[&!color=#000000,labelshape=M3749]
	'C00001538'[&!color=#000000,labelshape=M3266]
	'C00001153'[&!color=#000000,labelshape=M2888]
	'C00001309'[&!color=#000000,labelshape=M3148]
	'C00003493'[&!color=#000000,labelshape=H1731]
	'*C00004441'[&!color=#000000,labelshape=*M4142]
	'C00005829'[&!color=#000000,labelshape=M4559]
	'*C00005905'[&!color=#000000,labelshape=*M4593]
	'*C00005906'[&!color=#000000,labelshape=*M4594]
	'C00005510'[&!color=#000000,labelshape=H2009]
	'C00010785'[&!color=#000000,labelshape=M6248]
	'*C00010876'[&!color=#000000,labelshape=*M6281]
	'C00006523'[&!color=#000000,labelshape=M4799]
	'*C00007301'[&!color=#000000,labelshape=*M5109]
	'C00003000'[&!color=#000000,labelshape=RH229]
	'C00006753'[&!color=#000000,labelshape=M4886]
	'C00010043'[&!color=#000000,labelshape=M5956]
	'C00003861'[&!color=#000000,labelshape=M3955]
	'C00009204'[&!color=#000000,labelshape=M5643]
	'*C00009055'[&!color=#000000,labelshape=*M5595]
	'*C00009179'[&!color=#000000,labelshape=*M5635]
	'C00005648'[&!color=#000000,labelshape=H2051]
	'*C00005867'[&!color=#000000,labelshape=*H2102]
	'*C00005737'[&!color=#000000,labelshape=*H2062]
	'*C00005727'[&!color=#000000,labelshape=*H2052]
	'*C00005894'[&!color=#000000,labelshape=*H2121]
	'C00007965'[&!color=#000000,labelshape=M5410]
	'C00005157'[&!color=#000000,labelshape=H1981]
	'*C00005128'[&!color=#000000,labelshape=*H1981]
	'C00006959'[&!color=#000000,labelshape=M4976]
	'C00006963'[&!color=#000000,labelshape=M4980]
	'C00003341'[&!color=#000000,labelshape=H1702]
	'*C00005620'[&!color=#000000,labelshape=*H2040]
	'*C00005760'[&!color=#000000,labelshape=*H2085]
	'C00001868'[&!color=#000000,labelshape=M3373]
	'*C00001866'[&!color=#000000,labelshape=*M3361]
	'C00006762'[&!color=#000000,labelshape=M4889]
	'*C00007219'[&!color=#000000,labelshape=*M5094]
	'*C00007586'[&!color=#000000,labelshape=*M5251]
	'*C00008024'[&!color=#000000,labelshape=*M5432]
	'*C00007839'[&!color=#000000,labelshape=*M5364]
	'*C00008099'[&!color=#000000,labelshape=*M5445]
	'*C00009043'[&!color=#000000,labelshape=*M5592]
	'*C00009272'[&!color=#000000,labelshape=*M5688]
	'*C00009319'[&!color=#000000,labelshape=*M5710]
	'*C00010034'[&!color=#000000,labelshape=*M5947]
	'*C00010139'[&!color=#000000,labelshape=*M6014]
	'C00005791'[&!color=#000000,labelshape=M4534]
	'C00002301'[&!color=#000000,labelshape=M3506]
	'*C00006514'[&!color=#000000,labelshape=*M4790]
	'C00007777'[&!color=#000000,labelshape=M5136]
	'C00007311'[&!color=#000000,labelshape=M5119]
	'*C00009389'[&!color=#000000,labelshape=*M5744]
	'*C00010173'[&!color=#000000,labelshape=*M6037]
	'C00002036'[&!color=#000000,labelshape=M3416]
	'C00006843'[&!color=#000000,labelshape=M4916]
	'C00002961'[&!color=#000000,labelshape=M3650]
	'C00007762'[&!color=#000000,labelshape=M5327]
	'*C00010879'[&!color=#000000,labelshape=*M6284]
	'C00001835'[&!color=#000000,labelshape=H1512]
	'C00003545'[&!color=#000000,labelshape=H1746]
	'C00003648'[&!color=#000000,labelshape=H1769]
	'C00008891'[&!color=#000000,labelshape=M5516]
	'C00002480'[&!color=#000000,labelshape=H1569]
	'C00004736'[&!color=#000000,labelshape=H1945]
	'C00005764'[&!color=#000000,labelshape=H2091]
	'C00003948'[&!color=#000000,labelshape=H1836]
	'*C00004143'[&!color=#000000,labelshape=*H1852]
	'*C00004115'[&!color=#000000,labelshape=*H1850]
	'*C00004116'[&!color=#000000,labelshape=*H1851]
	'C00003265'[&!color=#000000,labelshape=M3777]
	'C00005716'[&!color=#000000,labelshape=M4509]
	'C00009241'[&!color=#000000,labelshape=M5669]
	'*C00009167'[&!color=#000000,labelshape=*M5623]
	'C00009144'[&!color=#000000,labelshape=M5619]
	'C00001254'[&!color=#000000,labelshape=M3116]
	'C00002748'[&!color=#000000,labelshape=M3600]
	'C00003446'[&!color=#000000,labelshape=M3842]
	'C00011208'[&!color=#000000,labelshape=M6422]
	'C00005904'[&!color=#000000,labelshape=M4592]
	'*C00006072'[&!color=#000000,labelshape=*M4667]
	'*C00006015'[&!color=#000000,labelshape=*M4592]
	'*C00007849'[&!color=#000000,labelshape=*M5374]
	'*C00007855'[&!color=#000000,labelshape=*M5380]
	'*C00007856'[&!color=#000000,labelshape=*M5381]
	'C00009171'[&!color=#000000,labelshape=M5627]
	'*C00009317'[&!color=#000000,labelshape=*M5708]
	'C00001587'[&!color=#000000,labelshape=H1484]
	'*C00001588'[&!color=#000000,labelshape=*H1485]
	'*C00002815'[&!color=#000000,labelshape=*H1454]
	'C00002024'[&!color=#000000,labelshape=M3404]
	'C00002721'[&!color=#000000,labelshape=H1592]
	'C00003174'[&!color=#000000,labelshape=M3730]
	'C00005332'[&!color=#000000,labelshape=H2017]
	'C00006849'[&!color=#000000,labelshape=M4922]
	'C00007208'[&!color=#000000,labelshape=M5081]
	'C00011423'[&!color=#000000,labelshape=M6491]
	'C00001497'[&!color=#000000,labelshape=RH181]
	'C00002247'[&!color=#000000,labelshape=M3482]
	'C00001840'[&!color=#000000,labelshape=H1517]
	'C00008820'[&!color=#000000,labelshape=M5489]
	'C00010062'[&!color=#000000,labelshape=RH421]
	'*C00010703'[&!color=#000000,labelshape=*RH428]
	'*C00010883'[&!color=#000000,labelshape=*M6296]
	'*C00010875'[&!color=#000000,labelshape=*M6280]
	'*C00010829'[&!color=#000000,labelshape=*RH433]
	'C00002808'[&!color=#000000,labelshape=M3624]
	'*C00003003'[&!color=#000000,labelshape=*H1630]
	'C00004874'[&!color=#000000,labelshape=M4221]
	'*C00005041'[&!color=#000000,labelshape=*M4221]
	'C00002519'[&!color=#000000,labelshape=M3050]
	'C00000095'[&!color=#000000,labelshape=M2850]
	'C00000442'[&!color=#000000,labelshape=M2937]
	'*C00001261'[&!color=#000000,labelshape=*M3122]
	'C00005738'[&!color=#000000,labelshape=H2063]
	'C00000388'[&!color=#000000,labelshape=H1329]
	'*C00000385'[&!color=#000000,labelshape=*H1326]
	'C00005747'[&!color=#000000,labelshape=H2072]
	'*C00005757'[&!color=#000000,labelshape=*H2082]
	'*C00005914'[&!color=#000000,labelshape=*H2124]
	'C00006045'[&!color=#000000,labelshape=H2144]
	'*C00007048'[&!color=#000000,labelshape=*M4997]
	'*C00006957'[&!color=#000000,labelshape=*M4974]
	'*C00006955'[&!color=#000000,labelshape=*M4972]
	'*C00009487'[&!color=#000000,labelshape=*M5766]
	'C00006297'[&!color=#000000,labelshape=H2171]
	'C00003566'[&!color=#000000,labelshape=M3848]
	'*C00003514'[&!color=#000000,labelshape=*M3848]
	'C00002034'[&!color=#000000,labelshape=M3414]
	'C00004126'[&!color=#000000,labelshape=M4061]
	'C00011209'[&!color=#000000,labelshape=M6423]
	'*C00011328'[&!color=#000000,labelshape=*M6446]
	'C00003572'[&!color=#000000,labelshape=M3879]
	'C00004348'[&!color=#000000,labelshape=H1902]
	'C00006243'[&!color=#000000,labelshape=RH310]
	'*C00006883'[&!color=#000000,labelshape=*M4944]
	'C00005337'[&!color=#000000,labelshape=M4353]
	'*C00005564'[&!color=#000000,labelshape=*M4422]
	'*C00006497'[&!color=#000000,labelshape=*RH320]
	'*C00007922'[&!color=#000000,labelshape=*M5391]
	'C00006278'[&!color=#000000,labelshape=M4710]
	'C00005711'[&!color=#000000,labelshape=M4504]
	'C00005580'[&!color=#000000,labelshape=M2424]
	'C00005584'[&!color=#000000,labelshape=M4434]
	'*C00006907'[&!color=#000000,labelshape=*M4952]
	'C00007130'[&!color=#000000,labelshape=M5038]
	'*C00007200'[&!color=#000000,labelshape=*M5038]
	'C00005980'[&!color=#000000,labelshape=M4608]
	'*C00006017'[&!color=#000000,labelshape=*M4634]
	'*C00006016'[&!color=#000000,labelshape=*M4633]
	'C00009017'[&!color=#000000,labelshape=M5566]
	'C00003244'[&!color=#000000,labelshape=M3761]
	'C00009607'[&!color=#000000,labelshape=M5805]
	'C00005565'[&!color=#000000,labelshape=M4423]
	'C00005042'[&!color=#000000,labelshape=M4269]
	'C00005792'[&!color=#000000,labelshape=M4535]
	'C00002985'[&!color=#000000,labelshape=H1606]
	'*C00002986'[&!color=#000000,labelshape=*H1607]
	'C00005138'[&!color=#000000,labelshape=H1984]
	'C00003420'[&!color=#000000,labelshape=M3816]
	'*C00003437'[&!color=#000000,labelshape=*M3833]
	'C00004090'[&!color=#000000,labelshape=H1846]
	'*C00004231'[&!color=#000000,labelshape=*H1880]
	'*C00004778'[&!color=#000000,labelshape=*M4200]
	'*C00005224'[&!color=#000000,labelshape=*H1996]
	'C00007756'[&!color=#000000,labelshape=M5321]
	'*C00007755'[&!color=#000000,labelshape=*M5320]
	'*C00007729'[&!color=#000000,labelshape=*M5300]
	'C00000758'[&!color=#000000,labelshape=H1347]
	'C00000751'[&!color=#000000,labelshape=H1353]
	'*C00002209'[&!color=#000000,labelshape=*M3474]
	'*C00003436'[&!color=#000000,labelshape=*M3832]
	'*C00007075'[&!color=#000000,labelshape=*M4930]
	'C00005694'[&!color=#000000,labelshape=RH285]
	'C00000990'[&!color=#000000,labelshape=M3044]
	'C00007170'[&!color=#000000,labelshape=M5065]
	'C00010699'[&!color=#000000,labelshape=M6189]
	'*C00011103'[&!color=#000000,labelshape=*M6379]
	'C00010076'[&!color=#000000,labelshape=RH422]
	'*C00010147'[&!color=#000000,labelshape=*M6022]
	'C00002523'[&!color=#000000,labelshape=M3562]
	'C00007512'[&!color=#000000,labelshape=M5201]
	'C00006622'[&!color=#000000,labelshape=M4850]
	'C00000097'[&!color=#000000,labelshape=M2852]
	'C00002716'[&!color=#000000,labelshape=H1587]
	'C00003308'[&!color=#000000,labelshape=H1690]
	'C00007216'[&!color=#000000,labelshape=M5091]
	'C00009128'[&!color=#000000,labelshape=M5603]
	'C00006585'[&!color=#000000,labelshape=RH323]
	'C00010961'[&!color=#000000,labelshape=RH448]
	'C00007567'[&!color=#000000,labelshape=M5239]
	'C00005861'[&!color=#000000,labelshape=M4577]
	'C00007959'[&!color=#000000,labelshape=M5403]
	'C00005726'[&!color=#000000,labelshape=H2087]
	'C00001511'[&!color=#000000,labelshape=M3255]
	'C00010955'[&!color=#000000,labelshape=M6338]
	'C00001602'[&!color=#000000,labelshape=M3290]
	'*C00001601'[&!color=#000000,labelshape=*M3289]
	'C00010004'[&!color=#000000,labelshape=M5936]
	'C00003046'[&!color=#000000,labelshape=M3687]
	'C00004878'[&!color=#000000,labelshape=M4225]
	'C00010400'[&!color=#000000,labelshape=RH425]
	'C00003537'[&!color=#000000,labelshape=M3868]
	'*C00003735'[&!color=#000000,labelshape=*M3868]
	'C00000273'[&!color=#000000,labelshape=M2921]
	'*C00002339'[&!color=#000000,labelshape=*H1563]
	'*C00007596'[&!color=#000000,labelshape=*M5261]
	'C00009550'[&!color=#000000,labelshape=M5787]
	'*C00010410'[&!color=#000000,labelshape=*M6068]
	'C00006317'[&!color=#000000,labelshape=M4738]
	'*C00006616'[&!color=#000000,labelshape=*M4844]
	'C00003947'[&!color=#000000,labelshape=H1835]
	'C00000673'[&!color=#000000,labelshape=H1376]
	'*C00001417'[&!color=#000000,labelshape=*H1459]
	'*C00001410'[&!color=#000000,labelshape=*H1450]
	'*C00001411'[&!color=#000000,labelshape=*H1452]
	'C00005558'[&!color=#000000,labelshape=M4416]
	'C00006906'[&!color=#000000,labelshape=M4951]
	'*C00009490'[&!color=#000000,labelshape=*M5769]
	'C00005056'[&!color=#000000,labelshape=H1965]
	'C00006040'[&!color=#000000,labelshape=H2139]
	'C00007119'[&!color=#000000,labelshape=M5027]
	'C00003233'[&!color=#000000,labelshape=H1662]
	'C00003395'[&!color=#000000,labelshape=H1714]
	'C00000349'[&!color=#000000,labelshape=M2944]
	'*C00003183'[&!color=#000000,labelshape=*M3739]
	'C00002016'[&!color=#000000,labelshape=M3396]
	'*C00003220'[&!color=#000000,labelshape=*M3740]
	'C00009829'[&!color=#000000,labelshape=M5874]
	'C00001258'[&!color=#000000,labelshape=M3119]
	'C00002182'[&!color=#000000,labelshape=M3460]
	'C00002984'[&!color=#000000,labelshape=H1605]
	'C00001312'[&!color=#000000,labelshape=M3151]
	'*C00001505'[&!color=#000000,labelshape=*M3249]
	'C00003866'[&!color=#000000,labelshape=H1818]
	'C00007771'[&!color=#000000,labelshape=RH371]
	'C00002704'[&!color=#000000,labelshape=M3582]
	'C00002694'[&!color=#000000,labelshape=RH215]
	'C00003824'[&!color=#000000,labelshape=H1809]
	'C00011404'[&!color=#000000,labelshape=M6486]
	'C00011298'[&!color=#000000,labelshape=M6441]
	'*C00011430'[&!color=#000000,labelshape=*M6498]
	'C00009470'[&!color=#000000,labelshape=M5763]
	'C00005705'[&!color=#000000,labelshape=M4494]
	'C00011376'[&!color=#000000,labelshape=M6467]
	'C00007061'[&!color=#000000,labelshape=M5010]
	'C00009355'[&!color=#000000,labelshape=M5732]
	'C00002349'[&!color=#000000,labelshape=M3516]
	'C00002806'[&!color=#000000,labelshape=M3622]
	'C00003772'[&!color=#000000,labelshape=M3936]
	'C00006882'[&!color=#000000,labelshape=M4943]
	'C00007565'[&!color=#000000,labelshape=M5237]
	'C00010937'[&!color=#000000,labelshape=M6320]
	'*C00011018'[&!color=#000000,labelshape=*M6320]
	'C00004158'[&!color=#000000,labelshape=H1867]
	'C00005710'[&!color=#000000,labelshape=M4503]
	'C00007207'[&!color=#000000,labelshape=M5080]
	'C00005754'[&!color=#000000,labelshape=H2079]
	'C00011024'[&!color=#000000,labelshape=M6364]
	'C00003023'[&!color=#000000,labelshape=H1626]
	'*C00003008'[&!color=#000000,labelshape=*RH230]
	'*C00003010'[&!color=#000000,labelshape=*RH232]
	'*C00003016'[&!color=#000000,labelshape=*H1619]
	'*C00002999'[&!color=#000000,labelshape=*RH228]
	'*C00003293'[&!color=#000000,labelshape=*H1644]
	'*C00003626'[&!color=#000000,labelshape=*RH246]
	'*C00003552'[&!color=#000000,labelshape=*RH244]
	'*C00005335'[&!color=#000000,labelshape=*M4351]
	'*C00009442'[&!color=#000000,labelshape=*H1626]
	'C00005736'[&!color=#000000,labelshape=H2061]
	'C00011421'[&!color=#000000,labelshape=M6489]
	'C00006058'[&!color=#000000,labelshape=M4652]
	'C00009739'[&!color=#000000,labelshape=M5843]
	'*C00010035'[&!color=#000000,labelshape=*M5948]
	'C00003134'[&!color=#000000,labelshape=M3715]
	'C00005628'[&!color=#000000,labelshape=M4464]
	'C00010809'[&!color=#000000,labelshape=M6268]
	'C00001088'[&!color=#000000,labelshape=H1396]
	'C00001443'[&!color=#000000,labelshape=M3220]
	'C00001600'[&!color=#000000,labelshape=M3288]
	'C00010572'[&!color=#000000,labelshape=M6173]
	'C00002746'[&!color=#000000,labelshape=M3598]
	'C00007298'[&!color=#000000,labelshape=M5106]
	'C00008837'[&!color=#000000,labelshape=M5503]
	'*C00009234'[&!color=#000000,labelshape=*M5662]
	'C00004315'[&!color=#000000,labelshape=M4097]
;
end;
begin trees;
	tree tree_1 = [&R] ((((((((((((((((((((((((((((((('template':55.125,((('C00000256':7,'C00000245':7)1:2,'C00000255':9)1:44,'C00003316':53)1:2.125)1:3.575,('C00001277':0,'*C00001375':0)1:58.7)1:9.21667,('C00003890':0,'*C00003807':0)1:67.9167)1:1.5119,('C00002530':0,'*C00002650':0,'*C00002840':0,'*C00002841':0,'*C00002839':0)1:69.4286)1:4.72321,((((((('C00000659':0,'*C00001513':0,'*C00001723':0,'*C0…
	tree tree_2 = [&R] (((((((((C00000081:0.0,'*C00000163':0.0,'*C00000162':0.0,'*C00000165':0.0,'*C00000164':0.0,'*C00000167':0.0,'*C00000166':0.0,'*C00000168':0.0,'*C00000172':0.0,'*C00000170':0.0,'*C00000171':0.0)[&label=1]:196.412,((((C00000169:48.8,((((C00000130:37.0,(((C00003650:9.5,C00004340:9.5)[&label=1]:11.25,(C00005868:0.0,'*C00005893':0.0)[&label=1]:20.75)[&label=1]:10.75,((C00005403:0.0,…
	tree tree_3 = [&R] (((((C00001431:0.0,'*C00001396':0.0)[&label=1]:5.5,(C00001988:0.0,'*C00004454':0.0)[&label=1]:5.5)[&label=1]:2.5,(C00004898:0.0,'*C00005239':0.0)[&label=1]:8.0)[&label=1]:1.33333,C00005212:9.33333)[&label=1]:3.29167,C00007321:12.625)[&label=1];
	tree tree_4 = [&R] ((((C00001304:0.0,'*C00001329':0.0,'*C00003426':0.0,'*C00003429':0.0,'*C00004862':0.0)[&label=1]:6.0,(C00006669:0.0,'*C00010007':0.0)[&label=1]:6.0)[&label=1]:2.75,C00007732:8.75)[&label=1]:23.25,C00001507:32.0)[&label=1];
	tree tree_5 = [&R] ((((((C00002192:0.0,'*C00002018':0.0,'*C00002276':0.0,'*C00002275':0.0,'*C00002274':0.0,'*C00002352':0.0,'*C00002303':0.0,'*C00002305':0.0,'*C00002304':0.0,'*C00002465':0.0,'*C00002499':0.0,'*C00002838':0.0,'*C00003104':0.0,'*C00002973':0.0,'*C00003169':0.0,'*C00003223':0.0,'*C00003221':0.0,'*C00003224':0.0,'*C00003171':0.0,'*C00003170':0.0,'*C00003620':0.0,'*C00003515':0.0,'*C…
	tree tree_6 = [&R] (((C00002300:0.0,'*C00003637':0.0,'*C00005269':0.0)[&label=1]:5.0,(C00005213:0.0,'*C00005561':0.0)[&label=1]:5.0)[&label=1]:5.0,C00003782:10.0)[&label=1];
	tree tree_7 = [&R] ((C00000081:0.0,'*C00000163':0.0,'*C00000162':0.0,'*C00000165':0.0,'*C00000164':0.0,'*C00000167':0.0,'*C00000166':0.0,'*C00000168':0.0,'*C00000172':0.0,'*C00000170':0.0,'*C00000171':0.0)[&label=1]:196.412,((((C00000169:48.8,((((C00000130:37.0,(((C00003650:9.5,C00004340:9.5)[&label=1]:11.25,(C00005868:0.0,'*C00005893':0.0)[&label=1]:20.75)[&label=1]:10.75,((C00005403:0.0,'*C0000…
end;
begin figtree;
	set appearance.backgroundColorAttribute="Default";
	set appearance.backgroundColour=#ffffff;
	set appearance.branchColorAttribute="User selection";
	set appearance.branchColorGradient=false;
	set appearance.branchLineWidth=1.0;
	set appearance.branchMinLineWidth=0.0;
	set appearance.branchWidthAttribute="Fixed";
	set appearance.foregroundColour=#000000;
	set appearance.hilightingGradient=false;
	set appearance.selectionColour=#2d3680;
	set branchLabels.colorAttribute="User selection";
	set branchLabels.displayAttribute="Branch times";
	set branchLabels.fontName="Al Bayan";
	set branchLabels.fontSize=11;
	set branchLabels.fontStyle=0;
	set branchLabels.isShown=true;
	set branchLabels.significantDigits=2;
	set layout.expansion=0;
	set layout.layoutType="RECTILINEAR";
	set layout.zoom=0;
	set legend.attribute="label";
	set legend.fontSize=10.0;
	set legend.isShown=false;
	set legend.significantDigits=4;
	set nodeBars.barWidth=4.0;
	set nodeBars.displayAttribute=null;
	set nodeBars.isShown=false;
	set nodeLabels.colorAttribute="User selection";
	set nodeLabels.displayAttribute="Node ages";
	set nodeLabels.fontName="Al Bayan";
	set nodeLabels.fontSize=8;
	set nodeLabels.fontStyle=0;
	set nodeLabels.isShown=false;
	set nodeLabels.significantDigits=4;
	set nodeShapeExternal.colourAttribute="User selection";
	set nodeShapeExternal.isShown=false;
	set nodeShapeExternal.minSize=10.0;
	set nodeShapeExternal.scaleType=Width;
	set nodeShapeExternal.shapeType=Circle;
	set nodeShapeExternal.size=4.0;
	set nodeShapeExternal.sizeAttribute="Fixed";
	set nodeShapeInternal.colourAttribute="User selection";
	set nodeShapeInternal.isShown=false;
	set nodeShapeInternal.minSize=10.0;
	set nodeShapeInternal.scaleType=Width;
	set nodeShapeInternal.shapeType=Circle;
	set nodeShapeInternal.size=4.0;
	set nodeShapeInternal.sizeAttribute="Fixed";
	set polarLayout.alignTipLabels=false;
	set polarLayout.angularRange=0;
	set polarLayout.rootAngle=0;
	set polarLayout.rootLength=100;
	set polarLayout.showRoot=true;
	set radialLayout.spread=0.0;
	set rectilinearLayout.alignTipLabels=false;
	set rectilinearLayout.curvature=0;
	set rectilinearLayout.rootLength=122;
	set scale.offsetAge=0.0;
	set scale.rootAge=1.0;
	set scale.scaleFactor=1.0;
	set scale.scaleRoot=false;
	set scaleAxis.automaticScale=true;
	set scaleAxis.fontSize=8.0;
	set scaleAxis.isShown=false;
	set scaleAxis.lineWidth=1.0;
	set scaleAxis.majorTicks=1.0;
	set scaleAxis.minorTicks=0.5;
	set scaleAxis.origin=0.0;
	set scaleAxis.reverseAxis=false;
	set scaleAxis.showGrid=true;
	set scaleBar.automaticScale=true;
	set scaleBar.fontSize=10.0;
	set scaleBar.isShown=true;
	set scaleBar.lineWidth=1.0;
	set scaleBar.scaleRange=0.0;
	set tipLabels.colorAttribute="User selection";
	set tipLabels.displayAttribute="labelshape";
	set tipLabels.fontName="Arial";
	set tipLabels.fontSize=13;
	set tipLabels.fontStyle=0;
	set tipLabels.isShown=true;
	set tipLabels.significantDigits=4;
	set trees.order=false;
	set trees.orderType="increasing";
	set trees.rooting=false;
	set trees.rootingType="User Selection";
	set trees.transform=false;
	set trees.transformType="cladogram";
end;
