# Supplementary material for: Rapid Open-Source SNP-Based Clustering Offers an Alternative to Core Genome MLST for Outbreak Tracing in a Hospital Setting
Source: Front Microbiol. 2021 Apr 1;12:636608. doi: 10.3389/fmicb.2021.636608 (PMC8047125; doi:10.3389/fmicb.2021.636608)
Supplement: Supplementary file 1 [file Data_Sheet_1.ZIP › Supplementary_Data_3-Enterococcus_faecium_Aus0085_NC_021994_1_all_dist_1585056944.nexus]

#NEXUS
begin taxa;
	dimensions ntax=1356;
	taxlabels
	'*C00000155'
	'*C00000156'
	'*C00000302'
	'*C00000400'
	'*C00000402'
	'*C00000406'
	'*C00000411'
	'*C00000416'
	'*C00000417'
	'*C00000418'
	'*C00000724'[&!color=#313695,labelshape="*V54"]
	'*C00000727'
	'*C00000731'
	'*C00001099'[&!color=#313695,labelshape="*V77"]
	'*C00001100'[&!color=#313695,labelshape="*V78"]
	'*C00001101'[&!color=#313695,labelshape="*V79"]
	'*C00001102'[&!color=#313695,labelshape="*V80"]
	'*C00001103'[&!color=#313695,labelshape="*V81"]
	'*C00001121'[&!color=#313695,labelshape="*V83"]
	'*C00001122'[&!color=#313695,labelshape="*V84"]
	'*C00001124'[&!color=#313695,labelshape="*V86"]
	'*C00001126'[&!color=#313695,labelshape="*V91"]
	'*C00001128'[&!color=#313695,labelshape="*V93"]
	'*C00001139'
	'*C00001141'
	'*C00001142'
	'*C00001143'
	'*C00001144'
	'*C00001146'
	'*C00001147'
	'*C00001149'
	'*C00001150'
	'*C00001174'
	'*C00001270'[&!color=#313695,labelshape="*V128"]
	'*C00001272'
	'*C00001274'
	'*C00001321'[&!color=#313695,labelshape="*V94"]
	'*C00001552'[&!color=#313695,labelshape="*V156"]
	'*C00001559'[&!color=#313695,labelshape="*V163"]
	'*C00001561'[&!color=#313695,labelshape="*V165"]
	'*C00001562'[&!color=#313695,labelshape="*V166"]
	'*C00001620'[&!color=#d73027,labelshape="*V170"]
	'*C00001621'
	'*C00001622'[&!color=#313695,labelshape="*V172"]
	'*C00001623'[&!color=#d73027,labelshape="*V173"]
	'*C00001626'[&!color=#313695,labelshape="*V176"]
	'*C00001628'[&!color=#313695,labelshape="*V178"]
	'*C00001630'
	'*C00001637'
	'*C00001643'[&!color=#313695,labelshape="*V206"]
	'*C00001645'
	'*C00001647'[&!color=#313695,labelshape="*V210"]
	'*C00001683'[&!color=#d73027,labelshape="*V222"]
	'*C00001685'[&!color=#d73027,labelshape="*V224"]
	'*C00001686'[&!color=#d73027,labelshape="*V225"]
	'*C00001687'[&!color=#d73027,labelshape="*V226"]
	'*C00001688'
	'*C00001689'[&!color=#d73027,labelshape="*V228"]
	'*C00001690'
	'*C00001691'
	'*C00001692'
	'*C00001697'
	'*C00001698'[&!color=#d73027,labelshape="*V237"]
	'*C00001700'
	'*C00001702'
	'*C00001703'
	'*C00001704'
	'*C00001705'[&!color=#d73027,labelshape="*V245"]
	'*C00001732'[&!color=#313695,labelshape="*V97"]
	'*C00001733'[&!color=#d73027,labelshape="*V98"]
	'*C00001753'
	'*C00001754'
	'*C00001795'
	'*C00001796'
	'*C00001798'[&!color=#313695,labelshape="*V304"]
	'*C00001800'
	'*C00001802'[&!color=#d73027,labelshape="*V247"]
	'*C00001810'
	'*C00001813'[&!color=#d73027,labelshape="*V258"]
	'*C00001814'
	'*C00001815'
	'*C00001816'
	'*C00001817'
	'*C00001821'
	'*C00001826'
	'*C00001897'
	'*C00001911'
	'*C00001921'[&!color=#d73027,labelshape="*V293"]
	'*C00001977'
	'*C00001983'
	'*C00001984'
	'*C00002050'
	'*C00002052'
	'*C00002053'
	'*C00002054'
	'*C00002055'[&!color=#313695,labelshape="*V217"]
	'*C00002057'
	'*C00002059'
	'*C00002069'
	'*C00002070'
	'*C00002073'
	'*C00002075'
	'*C00002077'
	'*C00002079'
	'*C00002085'
	'*C00002128'[&!color=#d73027,labelshape="*V337"]
	'*C00002153'
	'*C00002186'
	'*C00002187'[&!color=#313695,labelshape="*V388"]
	'*C00002219'
	'*C00002221'
	'*C00002271'
	'*C00002283'[&!color=#4575b4,labelshape="*VS36"]
	'*C00002285'
	'*C00002289'
	'*C00002332'
	'*C00002358'[&!color=#4575b4,labelshape="*V413"]
	'*C00002359'
	'*C00002371'
	'*C00002375'
	'*C00002387'
	'*C00002390'[&!color=#4575b4,labelshape="*V395"]
	'*C00002410'
	'*C00002412'[&!color=#4575b4,labelshape="*V340"]
	'*C00002413'
	'*C00002421'
	'*C00002423'
	'*C00002424'
	'*C00002425'
	'*C00002429'
	'*C00002432'
	'*C00002438'
	'*C00002442'
	'*C00002448'
	'*C00002450'
	'*C00002451'
	'*C00002457'
	'*C00002485'
	'*C00002510'
	'*C00002733'
	'*C00002814'[&!color=#313695,labelshape="*V509"]
	'*C00003049'
	'*C00003053'
	'*C00003066'[&!color=#d73027,labelshape="*V547"]
	'*C00003090'
	'*C00003092'
	'*C00003160'
	'*C00003187'
	'*C00003218'
	'*C00003219'
	'*C00003273'
	'*C00003335'
	'*C00003388'
	'*C00003507'
	'*C00003614'[&!color=#4575b4,labelshape="*V620"]
	'*C00003627'
	'*C00003633'
	'*C00003741'
	'*C00003750'
	'*C00003763'
	'*C00003958'[&!color=#4575b4,labelshape="*V651"]
	'*C00003960'
	'*C00004009'
	'*C00004010'
	'*C00004025'
	'*C00004032'
	'*C00004035'
	'*C00004036'
	'*C00004037'
	'*C00004038'
	'*C00004039'
	'*C00004042'
	'*C00004043'
	'*C00004044'
	'*C00004051'
	'*C00004054'[&!color=#4575b4,labelshape="*V673"]
	'*C00004055'[&!color=#4575b4,labelshape="*V681"]
	'*C00004057'
	'*C00004060'
	'*C00004062'
	'*C00004069'[&!color=#4575b4,labelshape="*V690"]
	'*C00004071'[&!color=#4575b4,labelshape="*V692"]
	'*C00004075'
	'*C00004076'
	'*C00004102'
	'*C00004103'[&!color=#4575b4,labelshape="*V716"]
	'*C00004105'
	'*C00004107'
	'*C00004110'
	'*C00004112'
	'*C00004131'
	'*C00004133'
	'*C00004135'
	'*C00004136'
	'*C00004137'
	'*C00004138'
	'*C00004181'
	'*C00004182'
	'*C00004183'
	'*C00004184'
	'*C00004207'[&!color=#4575b4,labelshape="*V772"]
	'*C00004211'[&!color=#4575b4,labelshape="*V776"]
	'*C00004214'
	'*C00004218'
	'*C00004220'
	'*C00004223'
	'*C00004224'
	'*C00004227'
	'*C00004286'
	'*C00004287'[&!color=#4575b4,labelshape="*V795"]
	'*C00004288'[&!color=#4575b4,labelshape="*V796"]
	'*C00004289'
	'*C00004292'
	'*C00004293'[&!color=#4575b4,labelshape="*V801"]
	'*C00004294'
	'*C00004295'
	'*C00004300'
	'*C00004301'
	'*C00004303'
	'*C00004306'[&!color=#4575b4,labelshape="*V814"]
	'*C00004307'
	'*C00004327'[&!color=#d73027,labelshape="*V818"]
	'*C00004328'
	'*C00004349'
	'*C00004350'
	'*C00004351'
	'*C00004352'
	'*C00004353'
	'*C00004355'
	'*C00004356'
	'*C00004362'
	'*C00004364'
	'*C00004365'
	'*C00004366'
	'*C00004370'
	'*C00004373'
	'*C00004375'
	'*C00004376'
	'*C00004380'
	'*C00004382'
	'*C00004383'
	'*C00004387'
	'*C00004388'
	'*C00004390'
	'*C00004391'
	'*C00004392'
	'*C00004393'[&!color=#4575b4,labelshape="*V871"]
	'*C00004395'
	'*C00004396'
	'*C00004397'[&!color=#4575b4,labelshape="*V875"]
	'*C00004401'
	'*C00004402'
	'*C00004449'
	'*C00004451'
	'*C00004452'
	'*C00004469'
	'*C00004471'
	'*C00004472'
	'*C00004474'
	'*C00004475'
	'*C00004476'
	'*C00004480'
	'*C00004481'
	'*C00004482'
	'*C00004483'
	'*C00004485'[&!color=#4575b4,labelshape="*V906"]
	'*C00004492'
	'*C00004496'
	'*C00004497'
	'*C00004499'
	'*C00004504'
	'*C00004511'
	'*C00004512'
	'*C00004513'
	'*C00004514'
	'*C00004517'
	'*C00004522'
	'*C00004523'
	'*C00004549'
	'*C00004551'
	'*C00004553'
	'*C00004554'
	'*C00004555'
	'*C00004556'
	'*C00004560'[&!color=#d73027,labelshape="*V754"]
	'*C00004561'
	'*C00004563'
	'*C00004564'
	'*C00004595'
	'*C00004596'[&!color=#4575b4,labelshape="*V926"]
	'*C00004630'
	'*C00004631'[&!color=#313695,labelshape="*V79"]
	'*C00004642'
	'*C00004645'[&!color=#4575b4,labelshape="*V927"]
	'*C00004653'
	'*C00004654'
	'*C00004656'
	'*C00004658'
	'*C00004669'
	'*C00004678'
	'*C00004679'
	'*C00004683'
	'*C00004684'
	'*C00004685'
	'*C00004687'
	'*C00004688'
	'*C00004689'
	'*C00004690'
	'*C00004695'
	'*C00004701'
	'*C00004703'
	'*C00004704'[&!color=#4575b4,labelshape="*V969"]
	'*C00004708'
	'*C00004711'
	'*C00004712'
	'*C00004713'
	'*C00004715'
	'*C00004716'
	'*C00004740'
	'*C00004742'
	'*C00004746'
	'*C00004748'
	'*C00004765'
	'*C00004766'
	'*C00004790'
	'*C00004796'
	'*C00004797'
	'*C00004801'
	'*C00004803'
	'*C00004804'
	'*C00004805'
	'*C00004806'
	'*C00004808'
	'*C00004809'
	'*C00004811'
	'*C00004813'
	'*C00004814'
	'*C00004816'
	'*C00004819'
	'*C00004820'
	'*C00004821'
	'*C00004822'
	'*C00004825'
	'*C00004830'
	'*C00004832'
	'*C00004836'
	'*C00004837'
	'*C00004839'
	'*C00004840'
	'*C00004842'
	'*C00004843'
	'*C00004845'
	'*C00004846'
	'*C00004847'
	'*C00004849'
	'*C00004851'
	'*C00004852'
	'*C00004853'
	'*C00004854'
	'*C00004855'
	'*C00004856'
	'*C00004858'
	'*C00004860'
	'*C00004900'
	'*C00004901'
	'*C00004904'
	'*C00004906'
	'*C00004909'
	'*C00004910'
	'*C00004911'
	'*C00004912'
	'*C00004913'
	'*C00004916'
	'*C00004917'
	'*C00004918'
	'*C00004919'
	'*C00004920'
	'*C00004921'
	'*C00004928'
	'*C00004930'
	'*C00004932'
	'*C00004933'
	'*C00004934'
	'*C00004938'
	'*C00004939'
	'*C00004941'
	'*C00004953'
	'*C00004957'
	'*C00004958'
	'*C00004959'
	'*C00004966'
	'*C00004969'
	'*C00004971'
	'*C00004974'
	'*C00004975'
	'*C00004976'
	'*C00004980'
	'*C00004998'
	'*C00005000'
	'*C00005001'
	'*C00005002'
	'*C00005003'
	'*C00005005'
	'*C00005007'
	'*C00005009'
	'*C00005028'
	'*C00005029'
	'*C00005030'
	'*C00005032'
	'*C00005033'
	'*C00005035'
	'*C00005036'
	'*C00005038'[&!color=#4575b4,labelshape="*VS102"]
	'*C00005080'
	'*C00005081'
	'*C00005083'
	'*C00005084'
	'*C00005087'
	'*C00005089'
	'*C00005090'
	'*C00005091'
	'*C00005092'
	'*C00005093'
	'*C00005094'
	'*C00005095'
	'*C00005096'
	'*C00005098'
	'*C00005099'
	'*C00005100'
	'*C00005103'
	'*C00005104'
	'*C00005106'
	'*C00005107'
	'*C00005108'
	'*C00005109'
	'*C00005111'
	'*C00005146'
	'*C00005147'
	'*C00005148'
	'*C00005149'
	'*C00005174'
	'*C00005177'
	'*C00005178'[&!color=#4575b4,labelshape="*V1167"]
	'*C00005181'[&!color=#313695,labelshape="*V1170"]
	'*C00005185'[&!color=#313695,labelshape="*V1174"]
	'*C00005187'[&!color=#313695,labelshape="*V1176"]
	'*C00005188'[&!color=#313695,labelshape="*V1177"]
	'*C00005189'
	'*C00005191'
	'*C00005194'
	'*C00005196'
	'*C00005197'
	'*C00005198'
	'*C00005199'
	'*C00005201'
	'*C00005202'[&!color=#313695,labelshape="*V1191"]
	'*C00005203'
	'*C00005204'[&!color=#d73027,labelshape="*VS114"]
	'*C00005205'
	'*C00005215'
	'*C00005231'
	'*C00005251'
	'*C00005252'
	'*C00005254'[&!color=#313695,labelshape="*V107"]
	'*C00005255'[&!color=#313695,labelshape="*V127"]
	'*C00005259'[&!color=#d73027,labelshape="*VS192"]
	'*C00005272'[&!color=#313695,labelshape="*VS121"]
	'*C00005275'
	'*C00005277'
	'*C00005279'
	'*C00005280'
	'*C00005282'
	'*C00005283'
	'*C00005284'
	'*C00005286'
	'*C00005290'
	'*C00005292'
	'*C00005293'
	'*C00005296'
	'*C00005299'
	'*C00005300'
	'*C00005301'
	'*C00005323'
	'*C00005324'
	'*C00005341'
	'*C00005343'
	'*C00005344'
	'*C00005345'
	'*C00005347'
	'*C00005348'
	'*C00005354'[&!color=#d73027,labelshape="*VS190"]
	'*C00005355'
	'*C00005357'
	'*C00005359'
	'*C00005373'
	'*C00005386'[&!color=#d73027,labelshape="*VS156"]
	'*C00005391'
	'*C00005392'
	'*C00005526'
	'*C00005531'
	'*C00005532'
	'*C00005545'
	'*C00005548'
	'*C00005572'
	'*C00005599'
	'*C00005641'
	'*C00005653'
	'*C00005655'
	'*C00005656'
	'*C00005687'
	'*C00005688'
	'*C00005690'
	'*C00005814'
	'*C00005815'
	'*C00005816'[&!color=#4575b4,labelshape="*VS193"]
	'*C00005835'
	'*C00005836'[&!color=#4575b4,labelshape="*V1252"]
	'*C00005839'
	'*C00005871'
	'*C00005930'[&!color=#4575b4,labelshape="*VS194"]
	'*C00005931'[&!color=#4575b4,labelshape="*VS195"]
	'*C00005937'
	'*C00005940'
	'*C00005942'
	'*C00005953'
	'*C00005954'
	'*C00005955'[&!color=#d73027,labelshape="*VS216"]
	'*C00005956'[&!color=#4575b4,labelshape="*VS217"]
	'*C00005958'
	'*C00005959'[&!color=#d73027,labelshape="*VS220"]
	'*C00005995'
	'*C00005996'
	'*C00005998'
	'*C00006033'
	'*C00006034'
	'*C00006049'
	'*C00006051'
	'*C00006052'
	'*C00006101'[&!color=#4575b4,labelshape="*VS236"]
	'*C00006185'
	'*C00006191'
	'*C00006194'
	'*C00006195'
	'*C00006196'
	'*C00006197'
	'*C00006209'
	'*C00006210'
	'*C00006211'
	'*C00006224'[&!color=#4575b4,labelshape="*V1327"]
	'*C00006229'
	'*C00006231'
	'*C00006236'
	'*C00006323'
	'*C00006324'
	'*C00006364'
	'*C00006408'
	'*C00006409'
	'*C00006414'
	'*C00006441'
	'*C00006485'
	'*C00006486'
	'*C00006488'
	'*C00006489'
	'*C00006490'
	'*C00006530'[&!color=#4575b4,labelshape="*V1327"]
	'*C00006566'
	'*C00006591'
	'*C00006593'[&!color=#4575b4,labelshape="*V1371"]
	'*C00006594'
	'*C00006634'
	'*C00006635'
	'*C00006637'
	'*C00006642'
	'*C00006738'
	'*C00006740'
	'*C00006741'
	'*C00006742'
	'*C00006743'
	'*C00006744'
	'*C00006756'
	'*C00006778'
	'*C00006779'
	'*C00006780'
	'*C00006786'
	'*C00006787'
	'*C00006788'
	'*C00006789'
	'*C00006790'
	'*C00006791'
	'*C00006792'
	'*C00006793'
	'*C00006796'
	'*C00006797'
	'*C00006839'
	'*C00006860'
	'*C00006887'
	'*C00006889'
	'*C00006895'
	'*C00006900'
	'*C00006901'
	'*C00006903'
	'*C00006929'
	'*C00006965'
	'*C00006968'
	'*C00006969'
	'*C00006970'
	'*C00006971'
	'*C00006973'
	'*C00006974'
	'*C00006975'
	'*C00007024'
	'*C00007025'
	'*C00007026'
	'*C00007027'
	'*C00007028'
	'*C00007030'
	'*C00007031'
	'*C00007032'
	'*C00007062'
	'*C00007063'
	'*C00007066'
	'*C00007100'
	'*C00007101'
	'*C00007102'
	'*C00007104'
	'*C00007135'
	'*C00007138'
	'*C00007139'
	'*C00007140'
	'*C00007161'
	'*C00007162'
	'*C00007163'
	'*C00007227'
	'*C00007229'
	'*C00007288'
	'*C00007322'
	'*C00007323'
	'*C00007423'
	'*C00007468'
	'*C00007469'
	'*C00007470'
	'*C00007472'
	'*C00007473'
	'*C00007499'
	'*C00007500'
	'*C00007501'
	'*C00007533'
	'*C00007534'
	'*C00007536'
	'*C00007537'
	'*C00007538'
	'*C00007542'
	'*C00007543'
	'*C00007544'
	'*C00007545'
	'*C00007547'
	'*C00007548'
	'*C00007574'
	'*C00007575'
	'*C00007576'
	'*C00007620'
	'*C00007640'
	'*C00007641'
	'*C00007642'
	'*C00007643'
	'*C00007644'
	'*C00007668'
	'*C00007669'
	'*C00007671'
	'*C00007747'
	'*C00007767'
	'*C00007789'
	'*C00007791'
	'*C00007793'
	'*C00007794'
	'*C00007795'
	'*C00007796'
	'*C00007797'
	'*C00007799'
	'*C00007800'
	'*C00007821'
	'*C00007822'
	'*C00007826'
	'*C00007827'
	'*C00007828'
	'*C00007829'
	'*C00007830'
	'*C00007831'
	'*C00007834'
	'*C00007888'
	'*C00007889'
	'*C00007890'
	'*C00007892'[&!color=#4575b4,labelshape="*V1600"]
	'*C00007893'
	'*C00007934'
	'*C00007935'
	'*C00007936'
	'*C00007937'
	'*C00007938'
	'*C00007939'
	'*C00007940'
	'*C00007941'
	'*C00007942'
	'*C00007943'
	'*C00007944'
	'*C00007946'
	'*C00007947'
	'*C00007948'
	'*C00007949'
	'*C00007950'
	'*C00007951'
	'*C00007952'
	'*C00007953'
	'*C00007954'
	'*C00007955'
	'*C00007956'
	'*C00007957'
	'*C00007958'
	'*C00007988'
	'*C00007989'
	'*C00007990'
	'*C00007991'
	'*C00007993'
	'*C00008031'
	'*C00008032'
	'*C00008033'
	'*C00008038'
	'*C00008039'
	'*C00008040'
	'*C00008041'
	'*C00008078'
	'*C00008079'
	'*C00008106'
	'*C00008108'
	'*C00008109'
	'*C00008110'
	'*C00008111'
	'*C00008112'
	'*C00008114'
	'*C00008116'
	'*C00008683'
	'*C00008685'
	'*C00008686'
	'*C00008687'
	'*C00008688'
	'*C00008689'
	'*C00008690'
	'*C00008691'
	'*C00008692'
	'*C00008693'
	'*C00008694'
	'*C00008695'
	'*C00008707'
	'*C00008710'
	'*C00008711'
	'*C00008712'
	'*C00008713'
	'*C00008714'[&!color=#4575b4,labelshape="*V1679"]
	'*C00008715'
	'*C00008716'
	'*C00008717'
	'*C00008718'
	'*C00008719'
	'*C00008720'
	'*C00008721'
	'*C00008722'
	'*C00008756'
	'*C00008758'
	'*C00008759'
	'*C00008760'
	'*C00008761'
	'*C00008763'
	'*C00008764'
	'*C00008765'
	'*C00008766'
	'*C00008767'
	'*C00008768'
	'*C00008769'
	'*C00008771'
	'*C00008772'
	'*C00008773'
	'*C00008798'
	'*C00008801'
	'*C00008802'
	'*C00008803'
	'*C00008804'
	'*C00008806'
	'*C00008807'
	'*C00008808'
	'*C00008809'
	'*C00008810'
	'*C00008811'
	'*C00008812'
	'*C00008813'
	'*C00008815'
	'*C00008816'
	'*C00008817'
	'*C00008842'
	'*C00008846'
	'*C00008871'
	'*C00008873'
	'*C00008876'
	'*C00008877'
	'*C00008878'
	'*C00008879'
	'*C00008880'
	'*C00008881'
	'*C00008912'
	'*C00008917'
	'*C00008918'
	'*C00008919'
	'*C00008920'[&!color=#4575b4,labelshape="*V1749"]
	'*C00008921'
	'*C00008922'[&!color=#4575b4,labelshape="*V1751"]
	'*C00008923'
	'*C00008924'
	'*C00008926'
	'*C00008927'
	'*C00008929'
	'*C00008930'
	'*C00008934'
	'*C00008943'
	'*C00008944'
	'*C00008946'
	'*C00008952'
	'*C00008953'
	'*C00008993'
	'*C00008995'
	'*C00008996'
	'*C00008997'
	'*C00008999'
	'*C00009003'
	'*C00009007'
	'*C00009008'
	'*C00009010'
	'*C00009011'
	'*C00009012'
	'*C00009013'
	'*C00009015'
	'*C00009016'
	'*C00009047'
	'*C00009048'
	'*C00009050'
	'*C00009051'
	'*C00009054'
	'*C00009063'
	'*C00009064'
	'*C00009068'
	'*C00009069'
	'*C00009071'
	'*C00009073'
	'*C00009074'
	'*C00009075'
	'*C00009076'
	'*C00009077'
	'*C00009147'
	'*C00009149'
	'*C00009150'
	'*C00009153'
	'*C00009185'
	'*C00009189'
	'*C00009190'
	'*C00009191'
	'*C00009192'
	'*C00009195'
	'*C00009196'
	'*C00009212'
	'*C00009213'
	'*C00009214'
	'*C00009216'
	'*C00009217'
	'*C00009218'
	'*C00009220'
	'*C00009222'
	'*C00009259'[&!color=#a50026,labelshape="*V1871"]
	'*C00009263'
	'*C00009269'
	'*C00009276'
	'*C00009277'
	'*C00009278'
	'*C00009279'
	'*C00009280'[&!color=#a50026,labelshape="*V1888"]
	'*C00009281'
	'*C00009282'
	'*C00009283'
	'*C00009285'[&!color=#a50026,labelshape="*V1893"]
	'*C00009286'
	'*C00009304'[&!color=#a50026,labelshape="*V1895"]
	'*C00009305'
	'*C00009306'
	'*C00009308'
	'*C00009309'
	'*C00009310'
	'*C00009311'
	'*C00009314'
	'*C00009367'[&!color=#4575b4,labelshape="*V1908"]
	'*C00009383'
	'*C00009453'
	'*C00009454'
	'*C00009455'
	'*C00009456'
	'*C00009457'
	'*C00009474'
	'*C00009476'
	'*C00009477'
	'*C00009479'
	'*C00009481'
	'*C00009482'
	'*C00009495'
	'*C00009496'
	'*C00009498'
	'*C00009499'
	'*C00009500'[&!color=#a50026,labelshape="*V1942"]
	'*C00009503'
	'*C00009506'
	'*C00009507'
	'*C00009509'
	'*C00009511'
	'*C00009513'
	'*C00009514'
	'*C00009515'
	'*C00009517'
	'*C00009518'
	'*C00009519'
	'*C00009521'
	'*C00009522'[&!color=#a50026,labelshape="*V1964"]
	'*C00009523'
	'*C00009524'
	'*C00009525'
	'*C00009526'
	'*C00009527'[&!color=#a50026,labelshape="*V1969"]
	'*C00009528'
	'*C00009529'
	'*C00009530'
	'*C00009531'
	'*C00009533'[&!color=#a50026,labelshape="*V1975"]
	'*C00009568'
	'*C00009571'
	'*C00009573'[&!color=#a50026,labelshape="*V1983"]
	'*C00009574'
	'*C00009575'
	'*C00009577'[&!color=#4575b4,labelshape="*V1987"]
	'*C00009613'
	'*C00009614'
	'*C00009615'
	'*C00009616'[&!color=#a50026,labelshape="*V1992"]
	'*C00009620'
	'*C00009621'
	'*C00009630'[&!color=#a50026,labelshape="*V1995"]
	'*C00009631'
	'*C00009633'[&!color=#a50026,labelshape="*V1998"]
	'*C00009634'[&!color=#a50026,labelshape="*V1999"]
	'*C00009635'[&!color=#a50026,labelshape="*V2000"]
	'*C00009636'
	'*C00009638'
	'*C00009640'
	'*C00009644'
	'*C00009645'
	'*C00009680'
	'*C00009681'
	'*C00009685'[&!color=#a50026,labelshape="*V2015"]
	'*C00009687'
	'*C00009688'
	'*C00009689'[&!color=#a50026,labelshape="*V2019"]
	'*C00009743'[&!color=#a50026,labelshape="*V2036"]
	'*C00009744'[&!color=#a50026,labelshape="*V2042"]
	'*C00009745'[&!color=#a50026,labelshape="*V2044"]
	'*C00009751'
	'*C00009755'
	'*C00009757'[&!color=#a50026,labelshape="*V2030"]
	'*C00009759'
	'*C00009761'
	'*C00009762'
	'*C00009763'
	'*C00009764'
	'*C00009765'
	'*C00009766'
	'*C00009767'[&!color=#a50026,labelshape="*V2041"]
	'*C00009768'
	'*C00009769'
	'*C00009778'
	'*C00009779'
	'*C00009780'
	'*C00009781'[&!color=#a50026,labelshape="*V2049"]
	'*C00009783'
	'*C00009784'
	'*C00009786'
	'*C00009787'[&!color=#a50026,labelshape="*V2056"]
	'*C00009788'[&!color=#a50026,labelshape="*V2060"]
	'*C00009789'[&!color=#a50026,labelshape="*V2063"]
	'*C00009790'
	'*C00009791'
	'*C00009792'[&!color=#a50026,labelshape="*V2067"]
	'*C00009815'
	'*C00009816'
	'*C00009831'[&!color=#a50026,labelshape="*V2071"]
	'*C00009832'[&!color=#a50026,labelshape="*V2072"]
	'*C00009833'
	'*C00009834'
	'*C00009836'
	'*C00009837'
	'*C00009838'
	'*C00009839'
	'*C00009889'
	'*C00009891'
	'*C00009892'
	'*C00009893'
	'*C00009914'
	'*C00009936'[&!color=#a50026,labelshape="*V2098"]
	'*C00009988'[&!color=#a50026,labelshape="*V2101"]
	'*C00009992'
	'*C00009993'
	'*C00009994'
	'*C00010016'
	'*C00010018'
	'*C00010022'
	'*C00010028'
	'*C00010031'
	'*C00010047'
	'*C00010048'
	'*C00010050'
	'*C00010051'
	'*C00010053'
	'*C00010055'
	'*C00010056'
	'*C00010059'
	'*C00010073'
	'*C00010074'
	'*C00010109'
	'*C00010110'
	'*C00010114'
	'*C00010115'
	'*C00010117'
	'*C00010149'[&!color=#a50026,labelshape="*V2141"]
	'*C00010151'[&!color=#a50026,labelshape="*V2143"]
	'*C00010154'
	'*C00010156'
	'*C00010158'[&!color=#a50026,labelshape="*V2151"]
	'*C00010177'[&!color=#a50026,labelshape="*V2152"]
	'*C00010181'
	'*C00010182'
	'*C00010204'
	'*C00010205'
	'*C00010412'
	'*C00010413'
	'*C00010448'
	'*C00010511'
	'*C00010575'
	'*C00010577'
	'*C00010578'
	'*C00010579'[&!color=#a50026,labelshape="*V2179"]
	'*C00010580'
	'*C00010707'
	'*C00010708'
	'*C00010709'[&!color=#a50026,labelshape="*V2186"]
	'*C00010729'
	'*C00010731'
	'*C00010732'
	'*C00010733'
	'*C00010794'
	'*C00010795'
	'*C00010796'
	'*C00010820'
	'*C00010821'
	'*C00010826'
	'*C00010827'
	'*C00010862'
	'*C00010867'
	'*C00010869'
	'*C00010870'
	'*C00010872'
	'*C00010873'
	'*C00010967'
	'*C00010969'
	'*C00010970'
	'*C00010972'
	'*C00010975'
	'*C00010976'
	'*C00010977'
	'*C00011002'
	'*C00011003'
	'*C00011005'
	'*C00011008'
	'*C00011031'
	'*C00011035'
	'*C00011036'
	'*C00011037'
	'*C00011038'
	'*C00011041'
	'*C00011047'
	'*C00011050'
	'*C00011064'
	'*C00011066'
	'*C00011067'
	'*C00011071'
	'*C00011079'
	'*C00011080'
	'*C00011083'
	'*C00011085'
	'*C00011089'
	'*C00011090'
	'*C00011091'
	'*C00011092'
	'*C00011093'
	'*C00011175'
	'*C00011177'
	'*C00011180'
	'*C00011181'
	'*C00011182'
	'*C00011183'
	'*C00011184'
	'*C00011193'
	'*C00011232'
	'*C00011233'
	'*C00011240'
	'*C00011241'
	'*C00011242'
	'*C00011244'
	'*C00011247'
	'*C00011249'
	'*C00011252'
	'*C00011265'
	'*C00011267'
	'*C00011268'
	'*C00011269'
	'*C00011272'
	'*C00011274'
	'*C00011275'
	'*C00011276'
	'*C00011278'
	'*C00011280'[&!color=#a50026,labelshape="*V2288"]
	'*C00011283'
	'*C00011286'
	'*C00011287'
	'*C00011288'
	'*C00011289'
	'*C00011294'[&!color=#a50026,labelshape="*V2301"]
	'*C00011295'
	'*C00011296'
	'*C00011297'
	'*C00011303'
	'*C00011306'
	'*C00011309'
	'*C00011310'
	'*C00011313'
	'*C00011314'
	'*C00011337'
	'*C00011342'
	'*C00011343'
	'*C00011344'
	'*C00011346'
	'*C00011348'
	'*C00011350'
	C00000149
	C00000157
	C00000401
	C00000410
	C00000413[&!color=#313695,labelshape="V41"]
	C00000723
	C00000726[&!color=#313695,labelshape="V56"]
	C00000729
	C00001173[&!color=#d73027,labelshape="V134"]
	C00001175
	C00001176
	C00001273
	C00001319
	C00001627
	C00001629
	C00001632
	C00001657
	C00001658
	C00001666
	C00001669
	C00001741
	C00001751
	C00001793
	C00001809
	C00001825
	C00001846[&!color=#d73027,labelshape="V294"]
	C00001880[&!color=#4575b4,labelshape="V314"]
	C00001896
	C00001916
	C00001945
	C00001976
	C00001978[&!color=#d73027,labelshape="V282"]
	C00001980
	C00001985
	C00002074
	C00002076
	C00002130
	C00002152
	C00002154
	C00002284
	C00002286[&!color=#d73027,labelshape="VS39"]
	C00002287
	C00002288
	C00002328
	C00002331
	C00002383
	C00002414[&!color=#313695,labelshape="V346"]
	C00002430
	C00002431
	C00002460
	C00002461
	C00002486
	C00002729[&!color=#d73027,labelshape="V476"]
	C00003063
	C00003091
	C00003277
	C00003684
	C00003764
	C00003765
	C00003817
	C00003820
	C00003821
	C00003875
	C00003955
	C00003963
	C00003967
	C00004058
	C00004063
	C00004067
	C00004077
	C00004078
	C00004139
	C00004285
	C00004297[&!color=#4575b4,labelshape="V805"]
	C00004305
	C00004326
	C00004489
	C00004505
	C00004509
	C00004558
	C00004562
	C00004697
	C00004750
	C00004815
	C00004823
	C00004828
	C00004838
	C00004902
	C00004922
	C00004929
	C00004936
	C00004972
	C00004977
	C00005004
	C00005006
	C00005011
	C00005085
	C00005193
	C00005216
	C00005274
	C00005276
	C00005281
	C00005294
	C00005297
	C00005349
	C00005372
	C00005380[&!color=#313695,labelshape="VS150"]
	C00005387[&!color=#d73027,labelshape="VS157"]
	C00005525
	C00005530
	C00005547
	C00005549
	C00005692
	C00005934
	C00005935
	C00005938[&!color=#d73027,labelshape="VS202"]
	C00005946
	C00005949
	C00005960
	C00005991
	C00005993
	C00006050
	C00006208
	C00006212
	C00006534
	C00006563
	C00006643
	C00006644
	C00006759
	C00006760[&!color=#d73027,labelshape="V1404"]
	C00006795
	C00006888
	C00006896
	C00006927
	C00007073
	C00007541
	C00007645
	C00007770
	C00007823[&!color=#a50026,labelshape="V1585"]
	C00007832
	C00007891
	C00008034
	C00008036
	C00008107
	C00008117
	C00008697
	C00008814
	C00008874
	C00008915
	C00008916
	C00008931
	C00008932
	C00008948
	C00009005
	C00009066
	C00009158
	C00009312[&!color=#a50026,labelshape="V1903"]
	C00009449
	C00009458
	C00009480
	C00009501[&!color=#a50026,labelshape="V1943"]
	C00009617
	C00009641
	C00009677[&!color=#4575b4,labelshape="V2007"]
	C00009754
	C00009782
	C00009830
	C00009890
	C00009916
	C00009918
	C00010017
	C00010111
	C00010116
	C00010118
	C00010119
	C00010414
	C00010449
	C00010512
	C00010864
	C00010868
	C00010964
	C00010973
	C00010974
	C00010978
	C00010979
	C00010980
	C00010984
	C00011046
	C00011048
	C00011049
	C00011087
	C00011185
	C00011189
	C00011191
	C00011195
	C00011243
	C00011251
	C00011271
	C00011279
	C00011311
	C00011341
	C00011347
	template
;
end;
begin trees;
	tree tree_1 = [&R] ((((((((((((template:171.0,((C00005193:0.0,'*C00005548':0.0)[&label=1]:57.0,(C00005549:0.0,'*C00005391':0.0)[&label=1]:57.0)[&label=1]:114.0)[&label=1]:422.583,(((C00002331:7.5,C00005276:7.5)[&label=1]:4.5,C00011251:12.0)[&label=1]:302.333,(C00005547:0.0,'*C00005545':0.0,'*C00005392':0.0,'*C00005653':0.0)[&label=1]:314.333)[&label=1]:279.25)[&label=1]:429.608,(((C00001980:200.8…
	tree tree_2 = [&R] (((((C00001173:0.0,'*C00001705':0.0,'*C00001698':0.0,'*C00001689':0.0,'*C00001687':0.0,'*C00001686':0.0,'*C00001685':0.0,'*C00001683':0.0,'*C00001623':0.0,'*C00001620':0.0,'*C00001813':0.0,'*C00001802':0.0,'*C00001733':0.0,'*C00001921':0.0,'*C00003066':0.0,'*C00004327':0.0,'*C00004560':0.0,'*C00005259':0.0,'*C00005204':0.0,'*C00005354':0.0,'*C00005959':0.0,'*C00005955':0.0)[&la…
	tree tree_3 = [&R] (((C00001880:0.0,'*C00002390':0.0,'*C00002358':0.0,'*C00002283':0.0,'*C00002412':0.0,'*C00003614':0.0,'*C00003958':0.0,'*C00004071':0.0,'*C00004069':0.0,'*C00004055':0.0,'*C00004054':0.0,'*C00004306':0.0,'*C00004293':0.0,'*C00004288':0.0,'*C00004287':0.0,'*C00004211':0.0,'*C00004207':0.0,'*C00004103':0.0,'*C00004485':0.0,'*C00004397':0.0,'*C00004393':0.0,'*C00004704':0.0,'*C000…
	tree tree_4 = [&R] ((((C00000413:0.0,'*C00002814':0.0)[&label=1]:6.0,C00005380:6.0)[&label=1]:2.25,(C00000726:0.0,'*C00000724':0.0,'*C00001128':0.0,'*C00001126':0.0,'*C00001124':0.0,'*C00001122':0.0,'*C00001121':0.0,'*C00001103':0.0,'*C00001102':0.0,'*C00001101':0.0,'*C00001100':0.0,'*C00001099':0.0,'*C00001321':0.0,'*C00001270':0.0,'*C00001647':0.0,'*C00001643':0.0,'*C00001628':0.0,'*C00001626':…
	tree tree_5 = [&R] ((C00007823:6.0,(C00009312:0.0,'*C00009304':0.0,'*C00009285':0.0,'*C00009280':0.0,'*C00009259':0.0,'*C00009689':0.0,'*C00009685':0.0,'*C00009635':0.0,'*C00009634':0.0,'*C00009633':0.0,'*C00009630':0.0,'*C00009616':0.0,'*C00009573':0.0,'*C00009533':0.0,'*C00009527':0.0,'*C00009522':0.0,'*C00009500':0.0,'*C00009832':0.0,'*C00009831':0.0,'*C00009792':0.0,'*C00009789':0.0,'*C000097…
	tree tree_6 = [&R] (((((C00001173:0.0,'*C00001705':0.0,'*C00001698':0.0,'*C00001689':0.0,'*C00001687':0.0,'*C00001686':0.0,'*C00001685':0.0,'*C00001683':0.0,'*C00001623':0.0,'*C00001620':0.0,'*C00001813':0.0,'*C00001802':0.0,'*C00001733':0.0,'*C00001921':0.0,'*C00003066':0.0,'*C00004327':0.0,'*C00004560':0.0,'*C00005259':0.0,'*C00005204':0.0,'*C00005354':0.0,'*C00005959':0.0,'*C00005955':0.0)[&la…
end;
begin figtree;
	set appearance.backgroundColorAttribute="Default";
	set appearance.backgroundColour=#ffffff;
	set appearance.branchColorAttribute="User selection";
	set appearance.branchColorGradient=false;
	set appearance.branchLineWidth=1.0;
	set appearance.branchMinLineWidth=0.0;
	set appearance.branchWidthAttribute="Fixed";
	set appearance.foregroundColour=#000000;
	set appearance.hilightingGradient=false;
	set appearance.selectionColour=#2d3680;
	set branchLabels.colorAttribute="User selection";
	set branchLabels.displayAttribute="Branch times";
	set branchLabels.fontName="Al Bayan";
	set branchLabels.fontSize=11;
	set branchLabels.fontStyle=0;
	set branchLabels.isShown=true;
	set branchLabels.significantDigits=2;
	set layout.expansion=0;
	set layout.layoutType="RECTILINEAR";
	set layout.zoom=0;
	set legend.attribute="label";
	set legend.fontSize=10.0;
	set legend.isShown=false;
	set legend.significantDigits=4;
	set nodeBars.barWidth=4.0;
	set nodeBars.displayAttribute=null;
	set nodeBars.isShown=false;
	set nodeLabels.colorAttribute="User selection";
	set nodeLabels.displayAttribute="Node ages";
	set nodeLabels.fontName="Al Bayan";
	set nodeLabels.fontSize=8;
	set nodeLabels.fontStyle=0;
	set nodeLabels.isShown=false;
	set nodeLabels.significantDigits=4;
	set nodeShapeExternal.colourAttribute="User selection";
	set nodeShapeExternal.isShown=false;
	set nodeShapeExternal.minSize=10.0;
	set nodeShapeExternal.scaleType=Width;
	set nodeShapeExternal.shapeType=Circle;
	set nodeShapeExternal.size=4.0;
	set nodeShapeExternal.sizeAttribute="Fixed";
	set nodeShapeInternal.colourAttribute="User selection";
	set nodeShapeInternal.isShown=false;
	set nodeShapeInternal.minSize=10.0;
	set nodeShapeInternal.scaleType=Width;
	set nodeShapeInternal.shapeType=Circle;
	set nodeShapeInternal.size=4.0;
	set nodeShapeInternal.sizeAttribute="Fixed";
	set polarLayout.alignTipLabels=false;
	set polarLayout.angularRange=0;
	set polarLayout.rootAngle=0;
	set polarLayout.rootLength=100;
	set polarLayout.showRoot=true;
	set radialLayout.spread=0.0;
	set rectilinearLayout.alignTipLabels=false;
	set rectilinearLayout.curvature=0;
	set rectilinearLayout.rootLength=122;
	set scale.offsetAge=0.0;
	set scale.rootAge=1.0;
	set scale.scaleFactor=1.0;
	set scale.scaleRoot=false;
	set scaleAxis.automaticScale=true;
	set scaleAxis.fontSize=8.0;
	set scaleAxis.isShown=false;
	set scaleAxis.lineWidth=1.0;
	set scaleAxis.majorTicks=1.0;
	set scaleAxis.minorTicks=0.5;
	set scaleAxis.origin=0.0;
	set scaleAxis.reverseAxis=false;
	set scaleAxis.showGrid=true;
	set scaleBar.automaticScale=true;
	set scaleBar.fontSize=10.0;
	set scaleBar.isShown=true;
	set scaleBar.lineWidth=1.0;
	set scaleBar.scaleRange=0.0;
	set tipLabels.colorAttribute="User selection";
	set tipLabels.displayAttribute="labelshape";
	set tipLabels.fontName="Arial";
	set tipLabels.fontSize=13;
	set tipLabels.fontStyle=0;
	set tipLabels.isShown=true;
	set tipLabels.significantDigits=4;
	set trees.order=false;
	set trees.orderType="increasing";
	set trees.rooting=false;
	set trees.rootingType="User Selection";
	set trees.transform=false;
	set trees.transformType="cladogram";
end;
